# Supplementary material for: Activation of Secondary Metabolite Gene Clusters in Streptomyces clavuligerus by the PimM Regulator of Streptomyces natalensis
Source: Front Microbiol. 2019 Mar 26;10:580. doi: 10.3389/fmicb.2019.00580 (PMC6448028; doi:10.3389/fmicb.2019.00580)
Supplement: Supplementary file 1 [file Table_1.xlsx]

## Sheet: Sheet1
Supplementary Material for article "Activation of secondary metabolite gene clusters in Streptomyces clavuligerus by the PimM regulator of Streptomyces natalensis"
Martínez-Burgo et al
Table S1. Oligonucleotides primers used in this work
Name	Sequence (5' to 3')	Annealing Temperature (°C)	Description
PMRBSD	TACAGGATCCGCTTGCCAGCCTCCGAATTGAC	60	Confirmation of pimM integration
PMRBSR	GGAATTCGCCTGTGCCCGCTCACTTCACG	60	Confirmation of pimM integration
Am_F	CTATGATCGACTGATGTCATC	65	Confirmation of pIB139 integration
	AGCGGTGGAGTGCAATGTC
Am_R	TCAGCCAATCGACTGGCGAG	65	Confirmation of pIB139 integration
	CGGCATCGCATTCTTCGCAT
SclaA2_010100027570_F	GACCAGGCGGACGACGAG	58	pSCL1 quantification by qPCR
SclaA2_010100027570_R	ACGCAGCAACAGCGACTT	58	pSCL1 quantification by qPCR
SclaA2_010100027590_F	CCGAGAACCTGTGGGTGAT	60	pSCL1 quantification by qPCR
SclaA2_010100027590_R	GACAACCGCTCTTCCTTCG	60	pSCL1 quantification by qPCR
SclaA2_010100027690_F	TGCCGTCCCACCAGTAGC	60	pSCL2 quantification by qPCR
SclaA2_010100027690_R	CACCACCGAACCGAAGAAT	60	pSCL2 quantification by qPCR
SclaA2_010100027930_F	ACGAAGGTCCCCAGGTAGTC	60	pSCL2 quantification by qPCR
SclaA2_010100027930_R	GCGGCTCAGGAAGATGGA	60	pSCL2 quantification by qPCR
brp_F	AGGGGGCGCTCTACTTCCACTTC	60	pSCL4 quantification by qPCR
brp_R	TCGCCTCATCGATCGCCTCCT	60	pSCL4 quantification by qPCR
pSCL4-parB_F	GACGGAGCAGCAGGAGAA	62	pSCL4 quantification by qPCR
pSCL4-parB_R	AAGCGACTGGAGCGACTG	62	pSCL4 quantification by qPCR
adpA_F	CCCCATTTTTGAGAGTTCCATC	60	pSCL quantification by qPCR
adpA_R	GCTACGGTGCGGTCAGTTC	60	pSCL quantification by qPCR
SCLAV_0142_F	GTGACTACAAGCCCGAGAAC	64	Microarray validation by RT-qPCR
SCLAV_0142_R	GGTCCCGCCCTGCCACT	64	Microarray validation by RT-qPCR
SCLAV_0833_F	CGGGTCGGCAAGGAGAT	60	Microarray validation by RT-qPCR
SCLAV_0833_R	GAAGACGATGTTGGGGCTCT	60	Microarray validation by RT-qPCR
SCLAV_0835_F	CGAGCGGATGGGGATAAG	60	Microarray validation by RT-qPCR
SCLAV_0835_R	GGGGCAGGACGAAGGTG	60	Microarray validation by RT-qPCR
SCLAV_1951_F	TGGCAGTGGTGGAACAAA	60	Microarray validation by RT-qPCR
SCLAV_1951_R	TGCTGGGCGAGATAGTCGT	60	Microarray validation by RT-qPCR
SCLAV_4197_F	GGAAGGTGTTTGGGGTTGT	60	Microarray validation by RT-qPCR
SCLAV_4197_R	AACTCGTGGCGGGTCAG	60	Microarray validation by RT-qPCR
SCLAV_4207_F	AGCGGGAGACCGAAGAG	64	Microarray validation by RT-qPCR
SCLAV_4207_R	AGATGCGGCGACTGATG	64	Microarray validation by RT-qPCR
SCLAV_4466_F	GCGGGGGACAAGGAGCA	66	Microarray validation by RT-qPCR
SCLAV_4466_R	CGAGGGAGGACGAGCAG	66	Microarray validation by RT-qPCR
SCLAV_5308_F	TTCGGAGAGCAGTTGGAGTT	64	Microarray validation by RT-qPCR
SCLAV_5308_R	AACAGAGCAGCGGACCAG	64	Microarray validation by RT-qPCR
SCLAV_p0511_F	TCGGAGTTCATCGCAGGA	64	Microarray validation by RT-qPCR
SCLAV_p0511_R	CAGGAGTCGGTGGTCAGG	64	Microarray validation by RT-qPCR
SCLAV_p0520_F	TGGTCCTGGTGATACTGCTC	60	Microarray validation by RT-qPCR
SCLAV_p0520_R	CACATAGGCTGTCGGGTTCT	60	Microarray validation by RT-qPCR
SCLAV_p0566_F	GCACGCTGGAGGAGCAG	67	Microarray validation by RT-qPCR
SCLAV_p0566_R	CGCCACGGAGAGACAGG	67	Microarray validation by RT-qPCR
SCLAV_p0568_F	GGGACGGTGAGTTCTACAGC	62	Microarray validation by RT-qPCR
SCLAV_p0568_F	ACGAAGCAGGCGGTGGT	62	Microarray validation by RT-qPCR
hrdB_F	CGCGGCATGCTCTTCCT	60	Microarray validation by RT-qPCR
hrdB_R	AGGTGGCGTACGTGGAGAAC	60	Microarray validation by RT-qPCR
ccaR_cmcH F	CATGGATCCGGGGTGGGGACGGGGGGCTC	Touch down from 69 to 59	EMSA ccaR-cmcH probe
ccaR_cmcH R	GACAAGCTTACTGATTGCAGATTCCACCA	Touch down from 69 to 59	EMSA ccaR-cmcH probe
pimS1_pimD F	GTTCGACATCAGGACGCCAATC	63	EMSA pimS1-pimD probe
pimS1_pimD R	GTGGGAGGCGGCGGTCATG	63	EMSA pimS1-pimD probe
