# Supplementary material for: Activation of Secondary Metabolite Gene Clusters in Streptomyces clavuligerus by the PimM Regulator of Streptomyces natalensis
Source: Front Microbiol. 2019 Mar 26;10:580. doi: 10.3389/fmicb.2019.00580 (PMC6448028; doi:10.3389/fmicb.2019.00580)
Supplement: Supplementary file 2 [file Table_2.xlsx]

## Sheet: Sheet1
Supplementary Material for article "Activation of secondary metabolite gene clusters in Streptomyces clavuligerus by the PimM regulator of Streptomyces natalensis"
Martinez-Burgo et al
Table S2. Genes statistically significant affected in some of the three sampling times in S. clavuligerus::pimM respect to S. clavuligerus::pIB139.
			Mc			BH-corrected P value			Change of expression (fold)
Gene	Product	BGC	84 h	90 h	96 h	84 h	90 h	96 h	84 h	90 h	96 h
Upregulated
SCLAV_1602	Sporozoite_P67 multi-domain protein		2.74	2.50	2.48	5.90E-02	7.51E-02	9.13E-02	6.70	5.65	5.58
SCLAV_1603	Hypothetical protein		2.72	2.82	2.72	4.26E-02	3.92E-02	5.95E-02	6.60	7.08	6.59
SCLAV_1949	Cadaverine N-monooxygenase	SMC6	1.13	1.54	1.34	1.41E-01	6.95E-02	1.23E-01	2.19	2.91	2.54
SCLAV_1951	Nocardamine synthetase	SMC6	1.21	1.78	1.51	1.56E-01	6.43E-02	1.22E-01	2.31	3.43	2.85
SCLAV_2043	Hypothetical protein		0.84	1.15	0.75	1.61E-01	7.99E-02	2.83E-01	1.79	2.21	1.68
SCLAV_2848	Putative ABC transporter permease protein		1.41	1.73	1.20	1.33E-01	8.07E-02	2.58E-01	2.65	3.32	2.30
SCLAV_4182	DUF482 domain-containing protein	SMC10	3.04	2.61	2.36	8.54E-02	1.60E-01	2.14E-01	8.22	6.11	5.15
SCLAV_4191*	Transcriptional activator ClaR	SMC10	1.61	1.69	1.64	2.76E-02	3.04E-02	4.23E-02	3.05	3.22	3.13
SCLAV_4204*	Positive regulator, CcaR	SMC11	1.27	1.19	1.27	2.86E-01	4.01E-01	3.92E-01	2.41	2.29	2.41
SCLAV_4205	3'-hydroxymethylcephem-O-carbamoyltransferase	SMC11	1.70	2.13	1.94	7.23E-02	4.18E-02	6.59E-02	3.25	4.37	3.82
SCLAV_4206	Deacetoxycephalosporin C hydroxylase	SMC11	2.64	2.21	1.95	6.01E-02	1.06E-01	1.75E-01	6.23	4.64	3.87
SCLAV_4464*	Transcriptional regulator, LuxR family	SMC13	1.46	1.96	1.98	1.36E-01	6.67E-02	7.70E-02	2.74	3.88	3.94
SCLAV_4467	Short-chain dehydrogenase/reductase SDR	SMC13	2.32	2.85	2.82	8.84E-02	5.49E-02	6.59E-02	5.01	7.23	7.08
SCLAV_4468	Short-chain dehydrogenase/reductase SDR	SMC13	2.31	2.76	2.76	7.50E-02	4.93E-02	6.42E-02	4.97	6.75	6.79
SCLAV_4469	Monooxygenase	SMC13	2.45	2.41	2.51	6.01E-02	6.43E-02	6.80E-02	5.47	5.33	5.70
SCLAV_4470	Putative secreted lipase	SMC13	2.30	2.53	2.51	5.90E-02	4.80E-02	6.31E-02	4.91	5.78	5.70
SCLAV_4471	Putative membrane protein	SMC13	2.67	2.67	2.65	5.90E-02	5.83E-02	6.75E-02	6.35	6.35	6.30
SCLAV_4858	DUF692 multi-domain protein		1.19	0.82	0.69	7.40E-02	2.03E-01	3.61E-01	2.27	1.76	1.61
SCLAV_p0727	Putative alcohol dehydrogenase		0.65	1.17	1.31	3.30E-01	1.04E-01	8.52E-02	1.57	2.26	2.48
Downregulated
SCLAV_0142	Serine/threonine protein kinase		-3.16	-3.00	-2.82	1.31E-02	1.95E-02	3.08E-02	8.93	7.98	7.06
SCLAV_0143	Hypothetical protein		-3.01	-2.91	-2.65	5.56E-02	5.83E-02	9.13E-02	8.05	7.53	6.30
SCLAV_0319	YheO domain protein		-0.57	-1.04	-0.90	1.51E-01	3.52E-02	6.42E-02	1.48	2.05	1.87
SCLAV_0360	Subtilisin-like protease		-0.85	-1.56	-1.85	1.44E-01	3.33E-02	2.59E-02	1.80	2.95	3.60
SCLAV_0593	Putative pyridoxamine 5''''-phosphate oxidase- related protein		-2.33	-1.62	-1.53	5.90E-02	1.70E-01	2.18E-01	5.02	3.06	2.89
SCLAV_0832	Short chain dehydrogenase		-2.39	-3.23	-3.38	7.98E-03	2.09E-03	1.97E-03	5.26	9.37	10.43
SCLAV_0833	Phenylacetaldehyde dehydrogenase		-2.55	-3.63	-3.58	4.53E-03	1.07E-03	1.15E-03	5.88	12.38	12.00
SCLAV_0834	Putative glutamine synthetase		-2.51	-3.16	-3.30	1.31E-02	6.21E-03	4.75E-03	5.69	8.94	9.87
SCLAV_0835*	Transcriptional regulator		-1.97	-2.43	-2.28	7.50E-02	4.80E-02	6.59E-02	3.92	5.40	4.85
SCLAV_0836	Ethanolamine transporter		-2.90	-3.76	-3.77	4.53E-03	1.12E-03	1.43E-03	7.48	13.50	13.64
SCLAV_0837	Amidotransferase		-2.79	-3.62	-3.47	7.80E-03	2.09E-03	2.38E-03	6.90	12.30	11.05
SCLAV_1442	Alpha-N-acetylglucosaminidase		-2.42	-2.06	-1.71	1.46E-02	3.04E-02	6.31E-02	5.35	4.18	3.28
SCLAV_1516	DNA-binding protein		-1.53	-1.12	-0.85	1.70E-02	5.16E-02	1.32E-01	2.89	2.18	1.80
SCLAV_1688*	Regulatory protein		-1.93	-1.00	-0.87	5.40E-02	2.82E-01	4.02E-01	3.80	2.00	1.83
SCLAV_1725	Lipoprotein		-1.96	-1.86	-1.71	7.98E-03	1.26E-02	1.79E-02	3.89	3.62	3.27
SCLAV_1862	Copper-binding protein		-1.36	-1.50	-1.69	7.81E-02	6.43E-02	6.31E-02	2.57	2.83	3.23
SCLAV_2069*	Putative membrane protein		-1.33	-1.11	-0.34	3.02E-01	4.99E-01	1.00E-00	2.50	2.17	1.27
SCLAV_2070*	RNA polymerase sigma factor		-3.23	-2.69	-2.35	4.91E-02	7.15E-02	1.31E-01	9.39	6.46	5.11
SCLAV_2555	Hypothetical protein		-2.11	-1.94	-1.66	7.50E-02	1.06E-01	1.83E-01	4.31	3.83	3.15
SCLAV_2800	Putative ABC transporter permease protein		-1.18	-0.80	-0.56	2.00E-02	6.84E-02	2.14E-01	2.26	1.74	1.48
SCLAV_2801	Putative ABC transporter ATP-binding protein		-1.28	-1.25	-0.97	5.90E-02	6.08E-02	1.49E-01	2.43	2.37	1.95
SCLAV_3160	Hypothetical protein		-1.55	-1.13	-1.05	1.67E-02	4.93E-02	6.97E-02	2.92	2.19	2.07
SCLAV_3413	Magnesium or manganese-dependent protein phosphatase prpM3		-1.51	-1.14	-1.08	4.53E-03	1.27E-02	1.79E-02	2.85	2.20	2.12
SCLAV_3581	Hypothetical protein		-4.37	-4.22	-4.01	2.58E-02	3.33E-02	5.60E-02	20.69	18.66	16.08
SCLAV_4170	Putative FAD-dependent oxidoreductase		-0.74	-1.02	-1.01	8.44E-02	3.99E-02	5.60E-02	1.67	2.02	2.02
SCLAV_4325	Hypothetical protein		-1.61	-1.17	-1.09	9.15E-02	2.27E-01	3.06E-01	3.06	2.25	2.14
SCLAV_4327	Integral membrane protein		-1.57	-1.42	-1.17	8.91E-02	1.45E-01	2.43E-01	2.97	2.67	2.25
SCLAV_4449	DUF397 domain-containing protein		-1.09	-0.43	-0.75	8.16E-02	6.72E-01	2.68E-01	2.13	1.35	1.68
SCLAV_4677	Putative secreted protein		-2.47	-1.79	-1.89	2.97E-02	7.68E-02	7.70E-02	5.56	3.45	3.71
SCLAV_4711*	Putative GntR-family transcriptional regulator		-2.08	-1.77	-1.58	9.97E-02	1.70E-01	2.58E-01	4.22	3.40	2.98
SCLAV_4833	ABC transporter solute-binding protein		-0.75	-1.32	-1.18	2.61E-01	6.95E-02	1.22E-01	1.68	2.50	2.26
SCLAV_5152	Hypothetical protein		-1.77	-1.51	-1.11	7.80E-03	1.34E-02	5.60E-02	3.41	2.85	2.16
SCLAV_5282	Hypothetical protein		-1.79	-1.93	-1.62	5.90E-02	4.93E-02	9.13E-02	3.45	3.81	3.07
SCLAV_5283	SPDY domain-containing protein		-1.70	-1.93	-1.76	1.06E-01	7.70E-02	1.22E-01	3.26	3.80	3.39
SCLAV_5284	Hypothetical protein		-1.10	-0.93	-0.60	9.51E-02	1.66E-01	4.54E-01	2.14	1.91	1.52
SCLAV_5308*	Transcription factor jumonji jmjC domain protein		-2.84	-2.41	-2.19	1.24E-03	1.12E-03	1.97E-03	7.16	5.32	4.57
SCLAV_5310	L-arginine:lysine amidinotransferase. putative		-1.63	-0.98	-0.72	7.50E-02	3.08E-01	5.86E-01	3.09	1.97	1.65
SCLAV_5318	Putative oxidoreductase		-2.65	-2.22	-1.84	1.67E-02	3.40E-02	6.59E-02	6.27	4.67	3.57
SCLAV_5359	Dimethylallyltranstransferase / geranyltranstransferase / GGPS		-2.02	-1.52	-1.32	1.00E-02	3.15E-02	6.10E-02	4.05	2.87	2.50
SCLAV_5457	Histidine ammonia-lyase		-1.66	-1.94	-1.69	7.00E-02	4.80E-02	7.70E-02	3.16	3.83	3.23
SCLAV_5458	Short-chain dehydrogenase/reductase SDR		-1.74	-2.16	-1.83	8.44E-02	5.02E-02	9.13E-02	3.34	4.48	3.57
SCLAV_5555	Hypothetical protein		-2.14	-1.62	-1.52	3.08E-02	6.95E-02	1.01E-01	4.41	3.08	2.86
SCLAV_p0164	Putative IS3 ISAav4-like family transposase		-1.12	-0.68	-0.24	5.56E-02	1.99E-01	9.39E-01	2.17	1.60	1.18
SCLAV_p0561	Putative translation initiation inhibitor		-1.15	-0.96	-0.88	8.44E-02	1.62E-01	2.21E-01	2.23	1.95	1.84
SCLAV_p0563*	Two-component system sensor kinase	SMCp6	-1.84	-1.74	-1.87	5.56E-02	6.08E-02	6.42E-02	3.59	3.34	3.66
SCLAV_p0568*	IclR family transcriptional regulator	SMCp6	-4.21	-4.64	-4.21	3.50E-02	3.04E-02	5.60E-02	18.46	24.99	18.57
SCLAV_p0615	Probable isovaleryl-CoA dehydrogenase		-1.40	-1.12	-0.94	9.84E-03	2.66E-02	5.60E-02	2.65	2.17	1.92
SCLAV_p0736	Hypothetical protein		-3.61	-3.61	-3.51	7.23E-02	6.95E-02	9.13E-02	12.19	12.19	11.39
SCLAV_p0762	Lectin repeat domain protein	SMCp9	-2.36	-1.96	-1.69	2.25E-02	4.80E-02	7.70E-02	5.13	3.90	3.23
SCLAV_p0854	Secreted protein		-3.92	-3.96	-3.80	1.70E-02	2.24E-02	3.13E-02	15.13	15.56	13.91
SCLAV_p0855	Glyoxalase/bleomycin resistance protein/dioxygenase		-0.95	-1.11	-0.94	5.90E-02	4.18E-02	7.45E-02	1.94	2.15	1.92
SCLAV_p0877	Transposase family protein		-1.08	-0.58	-0.46	9.51E-02	4.45E-01	6.84E-01	2.11	1.49	1.37
SCLAV_p0983	Amidohydrolase	SMC10	-2.16	-2.46	-2.25	1.21E-01	9.23E-02	1.37E-01	4.47	5.49	4.74
SCLAV_p1417	Hypothetical protein		-4.94	-3.92	-3.36	7.50E-02	1.62E-01	2.62E-01	30.74	15.14	10.27
SCLAV_p1425	Hypothetical protein		-1.07	-0.92	-0.75	8.16E-02	1.51E-01	2.60E-01	2.11	1.90	1.69
SCLAV_p1503	Hypothetical protein		-1.37	-1.33	-0.94	7.50E-02	8.79E-02	2.60E-01	2.59	2.52	1.92
SCLAV_p1504	Putative membrane protein		-2.06	-1.45	-1.26	4.91E-02	1.38E-01	2.13E-01	4.18	2.73	2.39
SCLAV_t009	tRNA-Val		-1.16	-0.84	-0.87	9.66E-02	2.39E-01	2.60E-01	2.24	1.80	1.83
Genes encoding regulatory proteins are indicated by an asterisk (*).
