# Supplementary material for: Activation of Secondary Metabolite Gene Clusters in Streptomyces clavuligerus by the PimM Regulator of Streptomyces natalensis
Source: Front Microbiol. 2019 Mar 26;10:580. doi: 10.3389/fmicb.2019.00580 (PMC6448028; doi:10.3389/fmicb.2019.00580)
Supplement: Supplementary file 3 [file Table_3.xlsx]

## Sheet: Sheet1
Supplementary Material for "Activation of secondary metabolite gene clusters in Streptomyces clavuligerus by the PimM regulator of Streptomyces natalensis"
Table S3. Martínez-Burgo et al.
Comparative metabolomics analysis of S. clavuligerus::pimM and S. clavuligerus::pIB139 in negative detection ion mode. Only differential
peaks with a p-value < 9.8 × 10-2 and that are undetectable in the culture medium are shown. The m/z values corresponding to the
tunicamycins are highlighted in green. The different ion counts in the table are marked in a gradient from grey to red, according to their intensity.
RT Range	Ion m/z	Ion RT	PVal	pIB139_1	pIB139_2	pIB139_3	pimM_1	pimM_2	pimM_3	medium
003.90 - 003.91	871.455	3.928	6.5e-10	0	0	0	161482	155290	152474	0
000.43 - 000.46	748.189	0.459	6.7e-09	115635	126139	121319	0	0	0	0
001.83 - 001.89	399.224	1.842	9.7e-09	0	0	0	249285	273198	258873	0
000.36 - 000.38	565.062	0.386	1.3e-08	0	0	0	128568	132090	141233	0
003.31 - 003.36	879.394	3.336	1.8e-08	0	0	0	186161	203732	187238	0
001.79 - 001.82	651.33	1.8	2.2e-08	0	0	0	175487	158627	162777	0
000.45 - 000.46	502.21	0.475	2.4e-08	0	0	0	120647	113025	125795	0
007.20 - 007.28	653.295	7.201	2.6e-08	132852	146048	146427	0	0	0	0
003.64 - 003.68	893.41	3.669	3e-08	0	0	0	236227	231597	212306	0
001.28 - 001.30	738.297	1.275	3.5e-08	0	0	0	151143	167145	167259	0
004.95 - 005.12	387.113	5.059	5.1e-08	212032	189218	209051	0	0	0	0
003.28 - 003.36	946.405	3.322	6.8e-08	0	0	0	130237	146095	131910	0
002.06 - 002.12	738.397	2.093	1.4e-07	302291	305483	338957	258265	249056	256905	0
003.22 - 003.35	868.383	3.292	1.4e-07	0	0	0	209659	211447	238045	0
001.27 - 001.34	493.211	1.339	1.7e-07	181975	193179	205479	152660	152109	163170	0
003.45 - 003.57	882.401	3.506	2.4e-07	0	0	0	142363	162218	141392	0
000.77 - 000.80	267.097	0.808	2.5e-07	0	0	0	130688	139840	153088	0
002.06 - 002.15	735.391	2.089	2.9e-07	13757545	14338182	14028080	10330584	11949757	12204706	0
005.12 - 005.12	404.103	5.151	3.4e-07	123136	124408	142592	0	0	0	0
000.78 - 000.80	298.143	0.783	3.7e-07	0	0	0	110144	128859	113408	0
003.21 - 003.39	832.427	3.325	5.2e-07	128686	165403	122911	902941	1061139	971074	0
000.29 - 000.46	357.112	0.356	6.1e-07	0	0	0	166668	173056	144628	0
003.16 - 003.35	829.409	3.263	6.2e-07	3745259	4882109	3253987	10401370	10300877	10290000	0
002.39 - 002.43	763.418	2.409	6.5e-07	224603	246856	204786	0	0	0	0
005.96 - 006.00	425.266	5.936	7.1e-07	0	0	0	267737	223053	235990	0
000.72 - 000.80	468.151	0.763	7.2e-07	667570	702436	780097	197950	190747	227360	0
002.48 - 002.60	816.513	2.498	7.3e-07	292159	249175	258009	379284	340037	349637	0
007.63 - 007.69	536.881	7.656	7.5e-07	232482	208448	192320	0	0	0	0
003.27 - 003.37	844.424	3.319	9e-07	0	0	0	379028	433004	358379	0
001.25 - 001.28	624.369	1.278	1.1e-06	0	0	0	277035	332571	283814	0
002.99 - 003.15	815.394	3.05	1.1e-06	1957295	2716774	1868593	9236620	10708538	10622079	0
001.77 - 001.82	733.336	1.778	1.2e-06	0	0	0	162777	176854	199504	0
003.03 - 003.12	854.369	3.042	1.2e-06	0	0	0	159285	192897	190269	0
003.43 - 003.59	879.397	3.482	1.2e-06	277019	386026	301948	756635	777777	708329	0
005.17 - 005.23	777.421	5.208	1.4e-06	0	0	0	151835	185908	161107	0
000.53 - 000.56	606.074	0.581	2.1e-06	0	0	0	160592	129832	136199	0
002.80 - 002.85	840.348	2.822	2.2e-06	0	0	0	119744	146784	147379	0
000.29 - 000.33	529.193	0.316	2.2e-06	179291	183443	164129	190493	190126	159747	0
002.74 - 002.89	801.377	2.818	2.2e-06	2151051	2847559	2779760	9169221	10972873	10788404	0
004.86 - 004.91	1434.59	4.914	2.2e-06	144921	179671	152535	0	0	0	0
004.79 - 004.81	1175.76	4.808	2.2e-06	0	0	0	166246	208955	196134	0
002.16 - 002.26	715.424	2.211	2.5e-06	2691295	2723166	2454853	1378777	1677575	1822519	0
003.01 - 003.14	913.364	3.039	2.7e-06	0	0	0	126866	158892	134689	0
003.00 - 003.14	861.391	3.058	2.9e-06	0	0	0	472421	602015	547072	0
003.19 - 003.36	865.386	3.268	2.9e-06	427246	508257	286127	1076713	1144672	1121332	0
000.90 - 000.95	203.996	0.967	3.1e-06	0	0	0	172800	208640	219136	0
003.44 - 003.59	843.423	3.496	3.2e-06	2127557	3494414	2149697	7498155	8121347	7925603	0
001.34 - 001.60	617.305	1.51	3.4e-06	605833	544782	514747	411481	416631	487122	0
001.62 - 001.69	687.369	1.664	4e-06	229783	214186	178349	0	0	0	0
000.82 - 000.87	563.103	0.853	4.2e-06	392475	417434	499111	0	0	0	0
001.42 - 001.55	583.338	1.502	4.2e-06	346767	449350	375179	509818	570090	564997	0
002.76 - 002.89	915.371	2.821	4.3e-06	371686	441190	374290	1216759	1452799	1508430	0
001.09 - 001.20	601.351	1.142	4.5e-06	741358	857246	790145	1419902	1485416	1729434	0
002.77 - 002.89	837.352	2.824	4.6e-06	199073	289924	196382	836804	1028198	961145	0
002.06 - 002.12	713.393	2.079	4.9e-06	362714	357596	359069	229837	162914	155694	0
007.74 - 007.80	406.881	7.725	5e-06	0	0	0	243007	276282	316334	0
000.71 - 000.99	502.206	0.871	5e-06	506696	545292	507481	402074	459917	524647	0
000.37 - 000.40	334.122	0.369	5.1e-06	0	0	0	120209	109289	141472	0
001.89 - 001.93	763.383	1.947	5.7e-06	0	0	0	177481	142363	140819	0
004.23 - 004.60	669.335	4.219	5.9e-06	0	0	0	1478303	1246369	1135778	0
000.33 - 000.49	464.116	0.421	6.1e-06	315257	385516	376744	200785	206338	236112	0
001.42 - 001.52	589.278	1.445	6.2e-06	143095	115331	129335	192983	236091	219037	0
002.59 - 002.71	543.339	2.642	6.3e-06	510490	586204	485791	351720	336444	407162	0
001.42 - 001.45	550.25	1.439	6.6e-06	231586	197274	228679	214102	204873	172724	0
000.23 - 000.25	564.07	0.239	6.6e-06	193943	147950	164211	0	0	0	0
004.69 - 004.96	607.263	4.887	6.7e-06	580271	697295	534843	0	0	0	0
002.91 - 003.02	1160.43	2.964	6.9e-06	186462	210358	245736	0	0	0	0
003.61 - 003.75	857.439	3.684	7e-06	285235	482033	293371	2328427	2977150	2822158	0
000.78 - 000.82	602.134	0.82	7.1e-06	151239	164580	197756	0	0	0	0
003.65 - 003.71	971.429	3.683	7.2e-06	0	0	0	297797	379028	301920	0
002.15 - 002.23	747.354	2.184	7.5e-06	1147809	1397227	1471220	193736	266539	265163	0
001.30 - 001.40	521.226	1.373	8.3e-06	186715	182249	175428	205959	157692	169459	0
001.96 - 002.01	701.402	1.992	8.3e-06	138543	152870	163910	150058	136512	171856	0
004.97 - 005.00	404.108	5.017	8.7e-06	117312	152768	123200	0	0	0	0
001.29 - 001.39	459.243	1.357	8.9e-06	628563	652793	734772	457237	388799	521213	0
007.69 - 007.74	328.863	7.722	9.3e-06	0	0	0	174264	197299	146752	0
001.81 - 001.89	515.272	1.852	9.5e-06	805961	793696	738013	1434308	1226305	1577721	0
003.00 - 003.14	929.383	3.06	9.8e-06	281121	316830	194375	1172601	1513790	1334980	0
000.34 - 000.47	646.155	0.396	1e-05	870186	845000	910728	519572	443397	306276	0
002.31 - 002.47	729.438	2.404	1.1e-05	7972424	8215170	8061794	6825627	8494368	9190611	0
001.38 - 001.46	567.196	1.439	1.1e-05	143771	114170	154282	0	0	0	0
003.30 - 003.37	889.426	3.336	1.1e-05	0	0	0	165794	129808	174716	0
001.51 - 001.55	645.312	1.485	1.2e-05	147892	177939	153785	206950	178779	225799	0
002.37 - 002.62	813.496	2.454	1.2e-05	377673	385893	320062	511711	499593	410340	0
002.28 - 002.30	961.352	2.292	1.2e-05	151547	169205	123949	0	0	0	0
000.27 - 000.46	495.181	0.364	1.3e-05	0	0	0	501921	528344	389856	0
004.25 - 004.41	490.289	4.233	1.3e-05	0	0	0	511575	418601	379243	0
001.99 - 002.05	722.378	2.018	1.4e-05	340897	346299	383032	171297	220648	257829	0
002.64 - 002.79	829.525	2.684	1.5e-05	1193814	1298226	1119628	1622896	1242325	1422012	0
001.54 - 001.62	463.184	1.571	1.5e-05	631213	578899	455030	621818	590247	600126	0
005.89 - 006.01	469.272	5.953	1.5e-05	0	0	0	143733	198022	174363	0
000.23 - 000.36	503.162	0.275	1.6e-05	342298	338807	335369	225385	169581	132345	0
000.65 - 000.81	503.145	0.771	1.6e-05	2009085	1931212	1525920	1702049	1510362	1611736	0
001.34 - 001.39	713.348	1.356	1.7e-05	0	0	0	171050	228477	178496	0
003.49 - 003.53	431.185	3.523	1.8e-05	243165	247682	182080	0	0	0	0
003.45 - 003.60	846.438	3.536	1.8e-05	0	150016	139584	615249	713082	625971	0
000.48 - 000.59	288.156	0.514	1.9e-05	0	0	0	163309	138857	193399	0
000.37 - 000.50	676.167	0.443	1.9e-05	1017768	1295155	1172465	673698	771528	870051	0
002.83 - 003.00	843.544	2.913	2e-05	467174	448071	537491	546125	464574	607353	0
001.78 - 001.86	631.328	1.814	2e-05	3319274	3252751	3208156	2742823	3454483	3820002	0
002.93 - 002.98	1284.45	2.945	2e-05	293789	209663	268360	0	0	0	0
002.46 - 002.60	615.392	2.482	2.2e-05	239424	273916	235813	225391	176155	240536	0
000.49 - 000.65	344.181	0.609	2.2e-05	179804	207273	334854	568734	627249	586650	0
002.56 - 002.64	833.357	2.594	2.2e-05	0	0	0	275324	360646	386056	0
001.29 - 001.40	507.209	1.346	2.4e-05	311754	227726	300398	284525	300718	267547	0
002.56 - 002.65	823.335	2.586	2.4e-05	0	0	0	426728	572252	596342	0
002.77 - 002.89	847.376	2.823	2.6e-05	145342	0	144767	533105	613900	606724	0
000.30 - 000.34	544.193	0.324	2.6e-05	143400	118659	136745	160556	125544	164308	0
000.81 - 000.90	454.194	0.848	2.7e-05	602868	765788	726819	443965	469849	573292	0
004.82 - 005.01	387.118	4.764	2.8e-05	189440	139328	195584	0	0	0	0
003.01 - 003.14	818.403	3.086	2.8e-05	0	0	0	356141	497573	392883	0
000.58 - 000.76	520.213	0.701	2.8e-05	264794	185229	222940	0	0	0	0
001.46 - 001.51	461.166	1.482	2.9e-05	256615	211206	196732	236363	200933	249285	0
003.44 - 003.58	957.413	3.485	2.9e-05	335028	559456	292147	952211	970204	1059930	0
001.64 - 001.77	643.338	1.736	3e-05	228915	173109	242890	210176	197962	212379	0
002.79 - 002.89	804.38	2.822	3.1e-05	0	0	0	298563	375374	430190	0
000.84 - 000.92	362.139	0.866	3.1e-05	483809	560298	404607	447372	448781	510550	0
003.19 - 003.35	943.399	3.261	3.1e-05	526611	661641	376270	1578060	1997663	2079043	0
001.12 - 001.17	479.216	1.159	3.3e-05	247336	223651	181162	220025	190608	187938	0
003.66 - 003.77	1296.71	3.703	3.3e-05	0	140398	0	512526	630829	573957	0
007.64 - 007.67	462.87	7.703	3.7e-05	0	0	0	176219	175488	124736	0
002.40 - 002.41	685.31	2.414	3.7e-05	0	0	0	223841	153535	190098	0
001.25 - 001.42	517.25	1.379	3.8e-05	439465	425687	476346	460953	531536	639416	0
003.51 - 003.60	480.272	3.567	3.8e-05	264896	345984	294939	139200	172608	120064	0
003.00 - 003.15	851.368	3.054	4.2e-05	223832	306751	155801	856226	1170003	1009904	0
000.86 - 001.00	523.192	0.971	4.2e-05	151938	163930	199573	183482	143879	172542	0
000.82 - 000.87	515.237	0.835	4.2e-05	167563	133855	127438	154376	134689	123395	0
002.26 - 002.34	847.36	2.314	4.2e-05	1099689	1331471	1187636	311207	302918	0	0
000.29 - 000.60	461.2	0.467	4.4e-05	345260	285968	208599	632495	662681	522928	0
002.39 - 002.41	732.443	2.406	4.6e-05	149215	172852	126419	144208	124314	155551	0
002.78 - 002.86	899.346	2.853	4.7e-05	0	0	0	128508	190334	159584	0
002.31 - 002.39	801.498	2.339	5e-05	250736	162156	181950	263558	289466	276544	0
003.59 - 003.69	869.44	3.627	5.1e-05	0	128262	0	629465	830235	867959	0
000.24 - 000.40	604.146	0.32	5.1e-05	251869	233332	218005	296192	206743	258915	0
002.19 - 002.24	517.267	2.193	5.2e-05	314021	229251	240906	293638	265026	244403	0
003.83 - 004.08	464.278	3.989	5.4e-05	10542404	13227598	9364103	10415941	12405947	11252103	0
002.41 - 002.51	365.209	2.452	5.6e-05	521464	648035	649511	450363	427016	580758	0
003.09 - 003.20	387.117	3.181	5.6e-05	159616	123008	184726	0	0	0	0
003.65 - 003.76	1308.7	3.728	5.6e-05	0	0	0	175955	254925	254902	0
001.92 - 002.02	584.36	2.003	5.6e-05	352740	300511	264684	169782	175508	122721	0
003.39 - 003.46	891.399	3.425	5.7e-05	0	0	0	338654	480349	499771	0
001.87 - 001.93	846.424	1.906	5.8e-05	216239	192371	143755	382000	357024	291019	0
000.95 - 001.04	594.25	0.992	6.1e-05	305630	378577	425967	370825	394775	469197	0
001.19 - 001.31	504.211	1.277	6.3e-05	190997	120576	164324	220575	264605	270793	0
000.45 - 000.80	674.151	0.738	6.3e-05	807369	909974	873040	753791	1064329	1064500	0
005.30 - 005.49	469.26	5.342	6.8e-05	0	0	0	228288	257332	169077	0
002.16 - 002.26	226.143	2.196	6.9e-05	1521664	1316340	1041543	1541860	1978302	1877759	0
003.64 - 003.88	550.186	3.797	6.9e-05	774164	913238	610723	890589	955642	795678	0
000.92 - 001.07	341.044	0.969	6.9e-05	0	0	0	266771	397239	386518	0
001.85 - 001.93	592.297	1.859	7e-05	220449	149632	196313	359319	372635	281877	0
001.99 - 002.04	724.42	2.018	7.2e-05	306751	210318	274608	432676	408489	331695	0
002.57 - 002.63	790.369	2.592	7.3e-05	0	0	0	119611	149215	182458	0
007.52 - 008.62	387.116	8.019	7.8e-05	692071	666761	919616	0	0	123136	0
001.16 - 001.21	676.257	1.173	7.9e-05	238691	170212	166650	0	0	0	0
004.25 - 004.30	642.218	4.312	8.1e-05	133440	205824	171533	0	0	0	0
004.09 - 004.62	387.116	4.453	8.9e-05	228608	172988	269258	0	0	0	0
001.53 - 001.56	770.392	1.557	9.2e-05	375070	255956	265684	322382	375300	353205	0
001.79 - 001.91	586.343	1.879	9.4e-05	717515	678010	443915	1742123	1513292	1253934	0
005.36 - 005.82	687.421	5.589	9.6e-05	165760	156494	230557	0	0	0	0
005.36 - 005.37	456.198	5.342	9.9e-05	0	0	0	136512	179202	117056	0
000.40 - 000.65	477.165	0.534	0.0001	524847	600113	364775	603329	652659	587912	0
003.39 - 003.45	969.411	3.422	0.0001	0	0	0	363631	545313	557267	0
001.45 - 001.52	699.315	1.474	0.00011	826555	1101209	736820	1036086	997768	875933	0
002.56 - 002.66	901.354	2.593	0.00011	121124	146907	160394	608166	804998	922459	0
000.26 - 000.38	485.146	0.307	0.00012	868375	962851	652937	608275	520657	531725	0
000.70 - 000.80	486.16	0.759	0.00012	2110442	2353728	3033252	850489	554863	498555	0
002.53 - 002.64	827.512	2.563	0.00013	429207	444949	389245	538181	436463	656129	0
001.15 - 001.24	637.28	1.164	0.00013	329516	219475	232866	0	0	0	0
005.17 - 006.35	387.113	5.778	0.00013	463948	330261	307200	0	0	0	0
002.32 - 002.41	529.322	2.367	0.00014	1424161	1804152	1353819	960824	1083289	1372123	0
002.52 - 002.57	627.397	2.547	0.00014	163912	229634	180815	172672	222400	234131	0
000.79 - 000.86	331.169	0.813	0.00015	541733	381541	353022	554256	512917	461344	0
001.25 - 001.35	583.338	1.291	0.00016	124552	135247	0	386570	484163	397802	0
000.84 - 000.94	509.202	0.881	0.00016	319056	215593	235387	208079	209584	189031	0
001.12 - 001.16	539.181	1.144	0.00016	0	0	0	216124	131984	188981	0
001.17 - 001.57	616.324	1.514	0.00017	1432597	2077313	1543181	1041322	1079069	1225146	0
001.62 - 001.65	449.202	1.642	0.00017	262750	185424	169877	0	0	0	0
001.30 - 001.34	747.317	1.32	0.00017	230106	226288	144260	0	0	0	0
000.63 - 000.70	563.101	0.689	0.00017	341063	207388	300930	0	0	0	0
003.17 - 003.21	718.177	3.206	0.00017	131076	116416	182848	0	0	0	0
001.85 - 001.90	824.446	1.87	0.00017	360537	231873	254496	0	0	0	0
001.49 - 001.51	697.338	1.503	0.00018	0	0	0	119066	163063	102624	0
001.75 - 001.83	685.363	1.784	0.00018	308362	413991	225244	490000	444155	435802	0
003.18 - 003.33	841.408	3.235	0.00018	177912	214060	0	670095	942843	941939	0
002.86 - 002.95	572.7	2.905	0.00018	419035	521425	402261	142720	0	0	0
004.80 - 005.22	585.302	4.902	0.00019	819958	691699	612798	556998	440550	335318	0
002.41 - 002.44	487.253	2.445	0.00019	182066	176951	170336	181196	122944	205789	0
001.10 - 001.19	505.191	1.119	0.0002	0	0	0	161898	255774	263005	0
002.55 - 002.67	787.361	2.591	0.00021	1067657	1220162	1334955	4374964	6746953	6696230	0
000.87 - 000.99	604.244	0.952	0.00021	236024	154348	136697	258720	322200	273585	0
003.47 - 003.60	1270.69	3.558	0.00022	0	0	0	221722	373202	307365	0
001.39 - 001.45	749.34	1.432	0.00023	221574	145473	248756	349271	503214	416346	0
003.86 - 004.07	564.203	3.985	0.00024	839233	1175484	704070	982074	1098324	1161220	0
004.43 - 004.81	571.288	4.541	0.00025	4628702	3599344	4213369	3684168	2572215	2148861	0
001.29 - 001.32	695.406	1.322	0.00025	0	0	0	194148	119392	137939	0
000.83 - 000.93	508.193	0.864	0.00025	677775	617575	407323	531190	548583	518597	0
007.65 - 007.75	530.865	7.719	0.00025	0	0	0	440470	733822	709840	0
005.87 - 005.98	473.356	5.918	0.00025	1697315	1360168	1048467	281664	145401	177890	0
002.59 - 002.70	743.453	2.646	0.00026	2989094	2601199	1913805	1888910	2469656	2241340	0
000.37 - 000.56	474.203	0.472	0.00027	242354	207810	159457	200753	249996	182425	0
002.14 - 002.22	626.377	2.177	0.00027	812071	1121565	792300	2519000	1889056	2947055	0
001.97 - 002.05	535.275	1.999	0.00027	2408596	3129671	3290820	1521609	1879936	2500871	0
003.41 - 003.61	436.248	3.557	0.00027	1156983	1126957	787837	523623	616799	394031	0
001.82 - 001.87	572.328	1.866	0.00027	397239	250484	355505	224028	201195	235146	0
001.11 - 001.16	413.2	1.153	0.00027	0	0	0	132169	136848	206780	0
002.00 - 002.05	663.368	2.023	0.00027	218009	270254	156992	0	0	0	0
001.82 - 001.94	585.317	1.866	0.00028	243975	168279	202494	242986	180934	174667	0
000.35 - 000.50	373.171	0.384	0.00028	268850	141624	212731	272944	308679	269575	0
001.47 - 001.52	723.267	1.509	0.00029	334072	242722	378312	267222	316376	364395	0
001.93 - 001.95	834.421	1.95	0.00029	0	0	0	184602	225007	129543	0
003.30 - 003.40	410.232	3.356	0.00029	337280	501553	423545	305791	359976	244553	0
001.39 - 001.45	804.157	1.409	0.0003	410650	581124	546205	196446	240050	347592	0
001.60 - 001.72	514.291	1.681	0.0003	399579	310957	251894	297327	237952	275869	0
000.87 - 000.92	537.173	0.889	0.00033	294790	219936	175573	216036	207865	215240	0
000.23 - 000.39	267.072	0.299	0.00033	1242973	1094704	777598	545698	456297	429376	0
001.72 - 001.78	799.456	1.75	0.00033	498067	597367	362418	642444	551398	479985	0
002.60 - 002.64	496.176	2.628	0.00034	112772	172544	198918	0	0	0	0
001.39 - 001.45	702.329	1.431	0.00034	189545	167010	0	510095	447558	421735	0
000.98 - 001.07	300.191	1.073	0.00035	212096	166336	238412	202112	149760	132235	0
001.67 - 001.79	673.355	1.743	0.00036	180151	217195	203855	185859	251488	305751	0
000.86 - 000.88	433.163	0.861	0.00037	175641	255472	184364	145925	195140	204808	0
001.62 - 001.70	784.407	1.654	0.00037	3458439	3213242	3001902	8607211	7054128	5279280	0
000.56 - 000.70	601.162	0.684	0.00038	201758	279133	199814	162706	223268	240846	0
003.44 - 003.67	424.247	3.585	0.00038	4699700	6334794	5161766	4294603	6736457	5074954	0
002.49 - 002.55	379.224	2.528	0.00038	218688	206886	275271	293261	336190	448965	0
001.16 - 001.25	512.069	1.196	0.00039	512693	804918	807759	425429	461719	510096	0
000.86 - 000.94	846.273	0.886	0.00039	2535439	2837616	1779851	2214720	2179203	1666089	0
007.74 - 007.80	398.886	7.772	0.0004	0	0	0	135936	236754	232256	0
002.88 - 003.04	601.211	2.944	0.00041	861459	655811	900950	325456	139520	0	0
001.16 - 001.25	617.347	1.198	0.00041	1374590	2006491	1098233	1719946	1914364	1996304	0
000.25 - 000.32	596.161	0.264	0.00043	339145	188838	262075	0	0	0	0
000.23 - 000.25	259.022	0.242	0.00043	0	0	0	149376	271296	225408	0
001.75 - 001.80	736.38	1.769	0.00046	0	0	0	388281	335599	212147	0
001.32 - 001.36	522.241	1.354	0.00048	180810	117948	164768	126064	164111	111783	0
002.28 - 002.36	329.208	2.313	0.00049	287616	388681	347200	238464	330880	404448	0
000.23 - 000.33	526.117	0.253	0.00049	275784	224896	149568	0	0	0	0
003.41 - 003.53	858.438	3.442	0.00049	0	0	0	195064	306640	359990	0
000.24 - 000.32	614.638	0.274	0.0005	347324	273328	419837	159104	197871	257984	0
008.65 - 008.79	387.116	8.609	0.0005	254720	159360	294208	0	0	0	0
003.45 - 003.57	889.429	3.494	0.0005	0	183783	0	371710	432167	403066	0
003.53 - 003.64	227.2	3.579	0.00051	442023	478208	466969	399324	691190	633348	0
003.29 - 003.31	957.408	3.325	0.00052	0	0	0	138411	157613	237613	0
003.20 - 003.35	875.411	3.258	0.00055	242084	222559	0	548104	524349	669171	0
003.66 - 003.76	1309.71	3.725	0.00056	0	0	0	128869	232130	164471	0
003.93 - 004.19	255.231	4.061	0.00056	2321630	1977425	1555791	2333628	3725118	3002855	0
000.36 - 000.38	350.113	0.384	0.00057	210912	154617	115123	0	0	0	0
002.25 - 002.32	681.343	2.278	0.00058	0	0	0	692274	417199	431513	0
001.83 - 001.88	786.387	1.85	0.00059	417361	377985	381790	187437	0	0	0
001.44 - 001.50	385.208	1.47	0.0006	259079	466453	331859	529338	392359	447252	0
000.98 - 001.07	430.208	1.092	0.00062	129675	111681	196183	0	0	0	0
001.54 - 001.58	660.36	1.559	0.00062	467569	491863	632646	305777	420166	543428	0
001.02 - 001.07	744.344	1.05	0.00063	279473	202910	118883	321760	286113	307922	0
004.04 - 004.34	569.27	4.143	0.00064	2109322	1720696	1394177	1381487	1190057	786971	0
001.43 - 001.89	542.318	1.867	0.00065	1248211	835126	872543	1090145	913727	724457	0
001.82 - 001.90	335.161	1.849	0.00065	913852	1224111	1264776	445632	711506	918933	0
002.31 - 002.39	773.345	2.353	0.00066	154854	238570	203588	1066398	1655040	1954017	0
007.70 - 007.74	538.854	7.717	0.00066	0	0	0	184454	202324	106752	0
003.35 - 003.47	855.423	3.429	0.00067	227083	587063	224754	2601282	4306337	4749856	0
002.15 - 002.24	771.435	2.203	0.00067	0	0	0	160608	308257	259592	0
004.92 - 005.30	583.196	5.039	0.00068	0	0	0	170336	320185	303138	0
001.44 - 001.51	621.295	1.472	0.00068	420902	539973	319517	584253	414498	450381	0
002.12 - 002.34	599.338	2.12	0.00068	141189	164469	175441	211403	140595	124067	0
000.28 - 000.33	365.156	0.317	0.00069	274273	299871	157509	0	0	0	0
004.35 - 005.00	481.259	4.76	0.00069	249890	326295	155383	1366085	2019286	1196225	0
001.55 - 001.69	457.268	1.635	0.0007	299307	250510	355436	395307	252419	266519	0
001.68 - 001.73	570.346	1.731	0.00071	325788	300874	201846	212560	164844	138673	0
001.01 - 001.05	394.141	1	0.00073	175028	262611	194200	107380	179423	156734	0
001.13 - 001.19	427.207	1.154	0.00074	104380	154979	198795	202839	180187	155442	0
004.69 - 004.79	1434.58	4.778	0.00075	134294	147627	234377	0	0	0	0
006.89 - 007.53	377.086	7.526	0.00075	1266173	811490	715176	0	0	0	0
000.23 - 000.36	473.588	0.24	0.00076	234624	287820	231610	116416	0	0	0
001.92 - 001.99	784.362	1.933	0.00076	0	0	0	273878	175062	154642	0
000.99 - 001.13	808.114	1.006	0.00078	1576917	1352409	936946	439081	699471	678418	0
003.67 - 003.94	538.185	3.835	0.00078	1282844	1491699	1119893	1177998	1936635	1317830	0
002.87 - 002.98	325.201	2.909	0.00079	868233	1059054	917533	867088	1357005	1539574	0
001.58 - 001.64	559.254	1.612	0.0008	464689	404716	237129	0	0	0	0
000.80 - 000.93	520.196	0.797	0.0008	312329	296187	176415	195538	182358	180962	0
003.16 - 003.27	715.176	3.206	0.00081	410404	431652	440912	161864	243310	395934	0
001.86 - 001.90	359.123	1.87	0.00081	194786	275368	226089	138280	235954	239895	0
002.24 - 002.31	727.423	2.257	0.00081	231388	351535	225606	246486	207404	294544	0
002.89 - 002.97	319.155	2.916	0.00081	314155	251545	378043	264832	393585	438218	0
004.15 - 004.44	466.295	4.318	0.00082	3849263	4258376	3052710	4406151	6255869	3831060	0
003.02 - 003.10	419.255	3.067	0.00082	205504	176256	318276	0	0	0	0
001.40 - 001.46	761.39	1.413	0.00086	913907	1180304	690846	746298	634186	537159	0
004.11 - 004.33	478.294	4.25	0.00086	1575716	1910865	1063674	1424665	1882940	1427816	0
001.61 - 001.64	721.334	1.639	0.00087	0	0	0	327804	243032	167768	0
001.77 - 001.79	675.336	1.791	0.00088	140730	222440	176526	131335	141568	200286	0
002.01 - 002.04	719.395	2.047	0.00091	180133	155694	229928	173758	235520	292305	0
003.93 - 004.21	552.201	4.091	0.00091	1550737	1864450	1263012	2083245	3353950	2324666	0
001.67 - 001.73	547.229	1.718	0.00091	0	0	135716	299641	265981	248749	0
002.73 - 002.78	705.287	2.752	0.00092	0	142848	0	271497	389444	328584	0
001.32 - 001.43	551.148	1.423	0.00093	170932	186707	278912	182936	243969	269165	0
000.23 - 000.37	421.073	0.237	0.00093	647322	680448	814397	518893	888523	943072	0
002.33 - 002.37	887.333	2.356	0.00095	0	0	0	149799	301826	253880	0
002.82 - 002.97	1189.42	2.903	0.00096	741952	471944	946759	0	0	0	0
001.55 - 001.73	598.319	1.656	0.001	531980	298751	492427	754104	607466	485431	0
001.23 - 001.53	514.284	1.428	0.001	431565	309215	250428	298556	219006	254282	0
005.94 - 006.65	763.396	6.081	0.001	0	0	0	179776	126139	249896	0
001.97 - 002.04	570.344	2.032	0.0011	314084	222400	383892	310623	331116	220420	0
002.86 - 002.91	643.426	2.916	0.0011	189184	259350	152768	176128	179520	247880	0
001.99 - 002.04	727.309	2.013	0.0011	454005	236722	327874	298906	356816	325936	0
005.26 - 005.47	441.225	5.339	0.0011	0	0	0	722771	1249255	718002	0
001.73 - 001.76	893.418	1.742	0.0011	256866	194199	125596	0	0	0	0
000.59 - 000.78	451.16	0.656	0.0012	204692	279780	352740	252284	233332	345878	0
000.98 - 001.05	521.187	1.017	0.0012	0	0	0	584680	805334	1164451	0
005.82 - 006.51	753.222	6.341	0.0012	180487	367845	253013	769952	857671	491937	0
002.83 - 002.91	594.204	2.895	0.0012	475584	388521	743034	0	0	0	0
001.17 - 001.21	771.383	1.184	0.0012	356230	223128	190210	334368	287868	259149	0
001.77 - 001.80	372.213	1.801	0.0013	0	122742	141231	245942	284171	337194	0
001.83 - 001.87	523.221	1.848	0.0013	236782	119241	158827	0	0	0	0
001.29 - 001.34	670.34	1.324	0.0013	110336	0	0	197012	304595	267113	0
001.14 - 001.21	698.255	1.149	0.0013	874717	1181822	546960	1126432	1048947	910827	0
004.19 - 004.41	269.248	4.307	0.0013	258240	198976	126592	280960	412864	285767	0
000.76 - 000.82	631.212	0.791	0.0013	1061910	1254401	684017	619375	471928	455943	0
001.17 - 001.33	515.247	1.228	0.0013	259219	135308	150967	223436	192150	228987	0
005.23 - 006.13	341.109	5.795	0.0013	370400	228032	195456	0	0	0	0
004.50 - 004.55	715.394	4.528	0.0014	0	0	0	147250	238220	311752	0
000.99 - 001.05	330.192	1.038	0.0014	281750	156518	212086	226086	161995	168336	0
001.21 - 001.36	357.076	1.313	0.0014	698130	882562	757989	723224	1124798	1372810	0
002.94 - 003.00	579.709	2.971	0.0014	318175	271744	208768	119872	0	0	0
000.82 - 000.89	457.183	0.839	0.0015	183084	152845	125673	106235	122870	190150	0
001.60 - 001.65	431.201	1.639	0.0015	278298	257466	295055	143018	290321	138495	0
001.49 - 001.55	683.347	1.53	0.0015	118118	0	0	197369	215218	209687	0
002.87 - 003.05	1203.43	2.944	0.0015	1788170	1284534	2425381	483918	270412	0	0
002.59 - 002.66	464.182	2.621	0.0015	821666	1401518	1173935	477730	402960	780420	0
001.23 - 001.36	568.262	1.336	0.0015	114366	231965	204183	156734	148373	158490	0
000.72 - 000.78	510.21	0.757	0.0015	269183	284611	179389	204335	266194	147304	0
004.39 - 005.09	469.258	4.8	0.0016	334127	359687	180749	1541457	2066469	1045642	0
002.65 - 002.74	629.412	2.684	0.0016	561826	816573	462459	447623	381789	549478	0
002.02 - 002.07	376.19	2.036	0.0016	568569	313984	474269	406730	261248	333504	0
000.59 - 000.93	444.211	0.906	0.0016	365948	235183	286836	336122	237154	185460	0
001.30 - 001.38	542.271	1.338	0.0016	359907	192873	357410	183562	179051	207774	0
003.73 - 003.83	911.509	3.793	0.0016	209717	187000	141497	193374	209117	109218	0
004.19 - 004.29	578.217	4.261	0.0016	0	113728	0	190552	259149	296388	0
002.07 - 002.22	446.976	2.153	0.0016	1676842	1848218	3091162	205376	176128	223693	0
003.36 - 003.44	395.245	3.392	0.0017	180505	232055	331884	131906	156544	170448	0
004.18 - 004.43	566.221	4.311	0.0017	278254	321543	232128	685494	1080245	612797	0
004.74 - 005.48	495.272	5.218	0.0017	139004	234499	0	1292627	1650879	809737	0
002.11 - 002.16	547.236	2.134	0.0017	256019	516010	326562	0	0	0	0
006.34 - 006.92	339.2	6.624	0.0017	320960	386368	406336	484378	350064	232192	0
003.02 - 003.12	325.201	3.057	0.0017	578193	711255	1055894	221737	107136	0	0
001.82 - 001.87	217.118	1.842	0.0017	297094	264023	422839	0	110528	129920	0
003.53 - 003.65	524.17	3.592	0.0017	149696	218304	191579	215232	373760	247036	0
001.69 - 001.75	485.298	1.748	0.0017	282243	136960	222711	170704	201224	192900	0
001.60 - 001.74	528.302	1.863	0.0017	505739	369574	436712	655772	409084	368678	0
001.50 - 001.56	687.341	1.528	0.0017	222138	0	142681	329253	380295	353330	0
003.04 - 003.14	653.262	3.102	0.0018	462106	377276	525113	122158	143424	349991	0
003.67 - 003.83	792.38	3.787	0.0018	171901	229299	355140	0	0	0	0
004.27 - 004.40	808.409	4.317	0.0018	170254	173579	312885	0	0	0	0
001.21 - 001.32	400.21	1.261	0.0018	603237	854832	464285	278735	332548	398111	0
003.45 - 003.60	1268.68	3.496	0.0018	281600	192684	0	475323	709460	522925	0
000.89 - 000.99	518.162	0.902	0.0018	1589014	2004999	1014445	590813	628343	678212	0
003.27 - 003.47	387.113	3.492	0.0019	275143	122816	218112	0	0	0	0
000.95 - 001.01	371.104	0.957	0.0019	317248	515619	330882	139776	255733	168827	0
006.09 - 006.16	475.377	6.134	0.0019	483207	533484	238336	0	0	0	0
003.82 - 003.87	899.513	3.841	0.0019	252485	287976	173600	195064	253787	136199	0
003.89 - 004.04	267.231	3.986	0.002	484398	807719	692032	578472	1009488	1009156	0
001.46 - 001.51	731.312	1.482	0.002	127746	0	0	208952	219325	208927	0
001.21 - 001.30	455.097	1.254	0.002	1383508	1615397	793776	830076	825669	833530	0
001.44 - 001.49	638.248	1.456	0.0021	219985	209631	356616	289567	506951	426309	0
002.24 - 002.33	818.396	2.272	0.0021	0	0	0	1022603	584541	523028	0
005.22 - 005.47	429.192	5.363	0.0021	1236324	1359492	656539	1219873	2055992	1794100	0
001.88 - 001.96	718.212	1.905	0.0022	277309	670269	0	898782	1123451	1110262	0
000.81 - 001.52	500.272	1.441	0.0023	1102113	544208	958762	400970	326136	298479	0
003.45 - 003.59	1269.67	3.51	0.0023	224935	162662	0	317255	443269	395777	0
001.38 - 001.47	701.342	1.426	0.0023	131323	0	0	202330	214739	248769	0
001.63 - 001.72	742.397	1.692	0.0023	402845	250180	221524	156274	145582	177182	0
003.67 - 003.91	241.215	3.809	0.0024	4232258	3071158	2634548	2680045	4742092	3234629	0
004.86 - 004.92	716.791	4.912	0.0024	195072	280361	123328	0	0	0	0
001.98 - 002.06	613.318	2.011	0.0026	1803274	924939	1130180	1151128	1093861	930093	0
004.05 - 004.51	455.255	4.211	0.0026	0	0	0	211306	367558	178608	0
003.71 - 003.86	889.532	3.797	0.0026	278282	275647	194529	294501	519414	316085	0
003.56 - 003.65	468.271	3.621	0.0027	214722	208832	153472	169216	302251	175680	0
001.45 - 001.65	399.225	1.597	0.0027	3396494	4855439	3206653	5773600	4056977	3065098	0
001.70 - 001.77	435.154	1.737	0.0027	137760	264143	331328	0	0	0	0
003.67 - 003.93	780.38	3.87	0.0027	346136	407987	647046	0	131338	110592	0
003.54 - 003.66	766.36	3.607	0.0027	351535	414377	648642	0	119241	147142	0
001.60 - 001.64	611.339	1.618	0.0028	243820	182724	209620	396588	302669	191396	0
001.00 - 001.12	509.136	1.104	0.0029	462897	452497	823385	404699	443421	450101	0
002.31 - 002.39	343.212	2.356	0.0029	487254	631060	472257	636251	1191841	1308558	0
000.61 - 000.76	432.163	0.766	0.003	861136	808583	439120	301307	343987	487016	0
000.80 - 000.85	562.235	0.847	0.0031	153865	0	0	253045	243045	222163	0
001.09 - 001.14	665.36	1.106	0.0031	331255	191170	154219	0	0	0	0
005.89 - 006.49	325.183	6.229	0.0031	494007	491576	511688	494744	283618	136384	0
001.84 - 001.92	615.341	1.883	0.0032	0	0	0	295015	175157	133652	0
005.68 - 007.52	803.437	6.144	0.0033	0	0	0	366182	274939	147404	0
001.92 - 002.01	621.322	1.981	0.0033	130503	112510	214633	132009	164689	211943	0
003.72 - 004.01	447.133	3.861	0.0033	1365677	1147763	2202200	741767	442312	513401	0
000.30 - 000.33	1005.26	0.326	0.0034	194280	293307	123219	0	0	0	0
005.87 - 006.03	457.225	5.941	0.0034	1306581	1257989	618587	1724475	2379320	3362339	0
001.73 - 001.83	556.335	1.8	0.0034	523141	297178	370409	182832	0	138791	0
002.78 - 002.90	757.474	2.848	0.0034	1130709	974518	563026	449075	492042	722918	0
001.68 - 001.74	696.304	1.72	0.0035	159810	0	0	215570	267200	286249	0
000.33 - 000.47	390.15	0.384	0.0036	361852	287910	157378	200469	210628	217580	0
000.33 - 000.41	376.137	0.359	0.0036	334220	395363	142325	356361	312888	329977	0
002.36 - 002.44	271.061	2.395	0.0038	153024	143232	0	235712	238325	219180	0
000.32 - 000.41	632.14	0.367	0.0038	654560	810383	395329	467642	306598	289219	0
002.11 - 002.19	515.31	2.146	0.0039	163264	305464	266759	0	0	113664	0
003.64 - 003.81	253.216	3.775	0.0039	777604	1119936	972853	906496	1867500	1881349	0
001.00 - 001.08	316.186	1.046	0.0039	261504	145463	213868	233763	146557	123839	0
002.17 - 002.28	655.405	2.154	0.0039	654266	329911	236585	671898	530685	755890	0
001.65 - 001.79	582.313	1.721	0.0039	614901	381354	0	857245	967555	765520	0
002.20 - 002.26	826.492	2.228	0.0043	0	180505	0	758525	413981	423815	0
004.92 - 006.87	377.087	5.762	0.0043	1525585	1187608	572122	0	0	0	0
000.53 - 000.63	405.142	0.571	0.0043	452092	639801	290862	198897	247221	223817	0
000.70 - 000.82	629.043	0.771	0.0044	310350	633724	498536	549888	1064255	1094582	0
001.68 - 001.73	730.384	1.728	0.0044	284275	134468	145795	0	0	0	0
001.13 - 001.27	553.165	1.234	0.0046	268237	289135	530164	317311	314561	430166	0
001.46 - 001.49	773.371	1.479	0.0046	313060	227767	148433	198045	222521	327640	0
001.71 - 001.80	656.352	1.78	0.0049	159588	0	0	329014	239637	220563	0
001.66 - 001.73	527.319	1.711	0.0049	536163	502006	191045	519690	447034	415094	0
002.66 - 002.72	644.399	2.688	0.005	166208	253426	136832	254784	241614	132864	0
000.35 - 000.45	344.181	0.401	0.0051	185095	151338	0	271850	324028	230198	0
001.06 - 001.14	860.286	1.102	0.0051	778237	887685	820080	439559	1185709	884224	0
002.37 - 002.50	492.977	2.456	0.0051	156032	218647	377926	0	0	0	0
000.23 - 000.36	517.116	0.317	0.0052	492252	650791	233922	0	0	0	0
000.29 - 000.39	530.185	0.345	0.0053	416821	487962	190773	402141	339146	298341	0
000.73 - 000.83	624.615	0.774	0.0053	3564525	4834149	2080736	2052509	1743310	1701742	0
001.54 - 001.62	597.322	1.561	0.0054	741088	648643	1262154	480200	653965	784803	0
006.09 - 006.76	786.408	6.386	0.0055	0	0	0	114382	291397	176198	0
000.33 - 000.43	345.178	0.355	0.0056	151524	0	118150	196809	194139	202778	0
000.23 - 000.25	606.074	0.233	0.0056	247337	467223	281835	564562	1019937	1313311	0
001.70 - 001.76	676.329	1.736	0.0058	297670	308917	157842	254400	174142	125096	0
004.37 - 004.67	583.286	4.487	0.0059	1810245	1799072	1166634	1064319	692700	0	0
001.79 - 001.84	422.144	1.823	0.0059	126592	217604	340278	0	0	0	0
006.08 - 007.52	441.034	6.817	0.0059	803849	608710	335230	136320	238362	110784	0
007.70 - 007.88	316.876	7.725	0.0059	0	0	0	136000	370960	384571	0
005.59 - 005.75	354.3	5.656	0.006	0	0	0	495521	866170	344512	0
002.97 - 003.07	1027.4	2.99	0.0062	276447	244924	381037	204537	119474	0	0
005.70 - 005.72	355.157	5.711	0.0064	0	0	0	485483	279888	188928	0
003.02 - 003.16	857.556	3.078	0.0064	218204	178027	307058	178444	160608	318077	0
001.34 - 001.39	731.347	1.367	0.0066	270510	173469	148611	103081	0	0	0
007.28 - 007.46	533.457	7.345	0.0066	129984	0	0	259993	262530	149568	0
000.76 - 000.82	841.227	0.791	0.0066	438651	808634	432728	654144	393849	445339	0
000.85 - 000.87	319.094	0.877	0.0067	0	120000	0	136000	202896	206428	0
003.36 - 003.39	963.577	3.387	0.0068	122958	0	0	222923	236344	139754	0
001.72 - 001.76	820.441	1.757	0.0068	175877	377306	171050	271683	246767	236131	0
002.20 - 002.24	355.039	2.223	0.0068	107200	235328	110632	0	0	0	0
001.76 - 001.88	471.272	1.836	0.0068	671390	319195	388059	426564	323618	285864	0
002.03 - 002.07	568.332	2.064	0.0069	631354	404160	344573	725377	434360	386757	0
001.10 - 001.20	470.225	1.157	0.007	754436	663644	1258150	745731	807023	1321654	0
004.41 - 004.93	581.18	4.539	0.0071	0	0	0	337762	947659	596331	0
000.62 - 000.76	1192.33	0.713	0.0073	391189	364313	151417	223344	245103	199839	0
000.30 - 000.43	597.072	0.358	0.0074	212758	349871	0	399024	445010	408203	0
005.32 - 006.01	311.168	5.934	0.0075	491494	425600	496296	561344	297885	159488	0
001.26 - 001.30	759.356	1.299	0.0076	118502	0	0	182524	177182	133554	0
005.78 - 005.98	678.479	5.881	0.0078	0	0	0	213906	307365	101403	0
003.08 - 003.17	855.359	3.111	0.0078	0	288018	154714	388464	436806	714363	0
001.23 - 001.70	601.341	1.624	0.0078	2367855	3074139	1753062	4839229	3132012	2182805	0
000.45 - 000.54	394.151	0.466	0.0079	195525	165287	0	240531	266519	233214	0
002.28 - 002.34	636.271	2.305	0.0081	0	166588	0	308958	324126	180545	0
005.31 - 005.44	455.197	5.35	0.0081	0	0	0	323315	199180	112251	0
001.00 - 001.06	554.167	1.047	0.0084	0	0	0	188783	329836	543899	0
004.01 - 004.21	794.398	4.13	0.0084	402433	432255	788122	0	240310	157083	0
001.75 - 001.80	594.259	1.78	0.0084	451506	286871	279660	212911	0	0	0
001.73 - 001.85	424.579	1.917	0.009	175616	241728	142336	274496	285961	117105	0
001.61 - 001.63	666.415	1.638	0.0091	109304	141783	0	279883	170226	185844	0
001.53 - 001.56	499.239	1.551	0.0091	0	0	136591	143692	211951	223413	0
003.17 - 003.24	719.174	3.205	0.0095	203856	143168	216531	0	0	136576	0
001.33 - 001.39	241.117	1.372	0.0098	142848	149120	169344	0	107200	126272	0
001.65 - 001.75	597.335	1.71	0.0098	1424621	679472	812441	764373	492810	395426	0
