# Supplementary material for: Activation of Secondary Metabolite Gene Clusters in Streptomyces clavuligerus by the PimM Regulator of Streptomyces natalensis
Source: Front Microbiol. 2019 Mar 26;10:580. doi: 10.3389/fmicb.2019.00580 (PMC6448028; doi:10.3389/fmicb.2019.00580)
Supplement: Supplementary file 4 [file Table_4.xlsx]

## Sheet: Sheet1
Supplementary Material for "Activation of secondary metabolite gene clusters in Streptomyces clavuligerus by the PimM regulator of Streptomyces natalensis"
Table S4 Martínez-Burgo et al.
Comparative metabolomics analysis of S. clavuligerus::pimM and S. clavuligerus::pIB139 in positive detection ion mode.
Only differential peaks with a p-value < 9.8 × 10-2 and that are undetectable in the culture medium are shown. The m/z values corresponding to the
tunicamycins are highlighted in green. The different ion counts in the table are marked in a gradient from grey to red, according to their intensity.
RT Range	Ion m/z	Ion RT	PVal	pIB139_1	pIB139_2	pIB139_3	pimM_1	pimM_2	pimM_3	medium
001.29 - 001.32	443.292	1.306	7.8e-10	0	0	0	194530	185753	183832	0
001.12 - 001.13	431.235	1.097	1.6e-08	153874	139887	143273	0	0	0	0
002.02 - 002.03	745.379	2.03	3.4e-08	141248	135724	126139	0	0	0	0
000.97 - 001.01	631.258	0.988	5.7e-08	192914	171192	177275	0	0	0	0
000.27 - 000.34	316.195	0.292	4.3e-07	0	0	0	669574	616821	562159	0
001.53 - 001.57	666.345	1.542	1.1e-06	0	0	0	205163	251000	237949	0
000.28 - 000.30	298.184	0.292	2.1e-06	0	0	0	189092	208234	165504	0
001.64 - 001.70	393.716	1.669	2.5e-06	523587	447401	453526	934809	791501	823640	0
001.14 - 001.23	655.268	1.18	2.7e-06	2002734	2168288	2470001	2486149	2713417	2412058	0
003.21 - 003.30	435.19	3.253	3e-06	0	0	0	528130	572322	448738	0
001.22 - 001.43	601.354	1.334	3.8e-06	559775	643053	803059	1712123	1908353	1621072	0
001.10 - 001.17	625.313	1.143	5.7e-06	1256691	1539849	1525654	1362832	1418635	1225996	0
003.00 - 003.10	839.392	3.042	6.2e-06	0	0	0	214277	276510	227517	0
000.40 - 000.45	403.224	0.43	7.1e-06	146536	128124	173069	235298	223835	204696	0
000.99 - 001.03	611.297	1.014	7.6e-06	304321	384795	371406	260459	249700	237945	0
001.14 - 001.19	603.371	1.158	7.9e-06	991234	1166806	1388675	1785087	1985130	2043803	0
002.79 - 002.85	600.311	2.814	1.2e-05	0	0	0	525319	552615	409328	0
000.89 - 000.94	848.289	0.912	1.5e-05	687331	852821	888208	743348	684068	635396	0
000.59 - 000.77	488.176	0.726	1.7e-05	4980666	5440827	6490396	2367723	2041677	2004477	0
001.22 - 001.25	571.344	1.239	2e-05	0	0	0	316059	251021	231058	0
000.89 - 000.91	492.203	0.886	2.1e-05	0	0	0	192133	152717	139771	0
004.84 - 004.88	601.439	4.847	2.8e-05	155838	180996	126419	0	0	0	0
001.27 - 001.33	585.36	1.291	3.1e-05	1028456	911432	1753921	3062864	3253211	2929230	0
000.29 - 000.36	346.208	0.312	3.2e-05	988351	1047315	1415290	2236960	2088151	1798303	0
005.93 - 006.00	658.494	5.974	3.3e-05	177839	223497	157316	0	0	0	0
000.31 - 000.39	447.123	0.339	3.4e-05	0	0	0	250090	335624	359813	0
001.39 - 001.41	696.83	1.397	3.8e-05	0	0	0	181979	141153	206131	0
002.18 - 002.24	250.138	2.208	4.3e-05	789800	699895	1019869	1325084	1164791	1096780	0
001.75 - 001.80	738.4	1.778	4.3e-05	0	0	0	230715	200268	156455	0
001.16 - 001.22	652.271	1.182	4.3e-05	299724	428565	364775	465848	449730	386000	0
001.19 - 001.27	619.365	1.225	4.9e-05	926844	1126997	1292591	1204023	1487035	1244832	0
002.79 - 002.84	421.17	2.814	5.5e-05	0	0	0	404095	418113	284672	0
000.47 - 000.51	668.167	0.481	5.6e-05	0	0	0	187810	135214	201133	0
001.66 - 001.75	622.313	1.723	5.8e-05	303090	204360	233113	301241	274967	319153	0
000.96 - 001.01	603.324	0.981	6.1e-05	0	0	0	246501	362039	356430	0
001.70 - 001.72	671.361	1.711	6.5e-05	0	0	0	249336	214600	164094	0
000.33 - 000.35	535.153	0.342	6.9e-05	0	0	0	165362	122163	113751	0
002.76 - 002.85	582.304	2.814	8.5e-05	221257	343665	555072	3740009	3519694	2535607	0
001.37 - 001.42	464.267	1.39	9.2e-05	166486	115635	148870	164880	128726	155479	0
001.14 - 001.16	786.159	1.157	0.00011	179519	205839	200154	148304	216638	222813	0
000.80 - 000.92	244.116	0.883	0.00011	336493	453397	297462	0	0	0	0
000.29 - 000.31	610.205	0.297	0.00012	112784	138416	177182	0	0	0	0
000.43 - 000.69	361.123	0.583	0.00012	393800	416900	508873	334940	254409	211132	0
001.12 - 001.15	618.382	1.139	0.00014	264304	269491	411387	429279	536579	514660	0
001.77 - 001.80	760.382	1.786	0.00015	0	0	0	241937	392033	320329	0
001.23 - 001.27	502.32	1.252	0.00016	264391	485549	346393	540539	561075	517268	0
003.20 - 003.29	831.423	3.25	0.00016	0	0	0	694266	554799	425519	0
001.80 - 001.82	653.346	1.811	0.00019	0	0	0	217413	219959	137161	0
003.18 - 003.30	610.333	3.255	0.00021	442664	831992	867621	6368256	5985142	4010622	0
002.17 - 002.25	739.422	2.216	0.00022	385630	336476	500755	210941	222867	165391	0
003.19 - 003.26	622.333	3.244	0.00022	0	0	0	384740	381790	236067	0
002.79 - 002.84	825.373	2.808	0.00023	0	0	0	177094	274767	296842	0
002.01 - 002.04	687.371	2.036	0.00023	134727	213283	223936	0	0	0	0
001.64 - 001.69	394.216	1.666	0.00024	192000	0	0	469504	499340	445013	0
001.50 - 001.56	585.357	1.519	0.00026	463800	529435	707092	941296	829982	663332	0
001.57 - 001.65	301.178	1.612	0.00026	2213085	1812030	1337493	1889205	1804885	1593308	0
002.00 - 002.05	559.275	2.008	0.00027	544397	664735	609464	353481	610771	551013	0
000.42 - 000.50	320.096	0.454	0.00029	518612	632928	391064	417430	497106	425978	0
001.04 - 001.10	640.251	1.064	0.0003	905148	952056	780688	676763	934321	1119316	0
000.84 - 000.88	484.32	0.866	0.0003	227751	136199	163195	0	0	0	0
003.21 - 003.29	853.408	3.236	0.0003	0	0	0	198295	331593	331627	0
000.24 - 000.29	221.183	0.259	0.0003	182272	226740	165029	375237	248320	362348	0
000.50 - 000.61	605.277	0.54	0.00031	201683	179966	149150	105347	113179	167102	0
001.55 - 002.05	654.269	1.709	0.00031	238646	255915	262843	403876	246511	322059	0
001.05 - 001.10	587.34	1.072	0.00033	0	163832	270496	553788	605041	549880	0
001.17 - 001.24	614.273	1.198	0.00035	603354	825886	523909	607290	763025	820319	0
001.11 - 001.16	545.365	1.14	0.00037	304915	580443	448642	1064159	820936	757660	0
002.58 - 002.60	811.362	2.592	0.00039	0	0	0	108261	192775	151237	0
000.79 - 000.92	261.142	0.89	0.00039	5398550	7557426	4538099	729513	273545	163309	0
000.87 - 000.91	510.211	0.884	0.00039	105723	201277	142681	244481	264972	200994	0
001.03 - 001.15	502.321	1.109	0.00039	736146	1012870	602074	1283299	1223951	924592	0
001.68 - 001.76	483.245	1.726	0.0004	339961	193737	383438	676974	635638	476000	0
001.14 - 001.21	645.277	1.169	0.00041	539540	782739	566999	334804	243951	173931	0
001.28 - 001.32	575.369	1.307	0.00041	277473	407020	440704	267200	199114	221709	0
003.21 - 003.30	628.343	3.252	0.00041	0	0	121944	997140	1028745	609529	0
001.84 - 001.89	337.171	1.866	0.00042	371943	489302	609336	282661	262550	239560	0
001.47 - 001.57	501.255	1.541	0.00042	470171	449800	544162	648518	577049	383144	0
001.30 - 001.32	427.299	1.319	0.00048	0	0	0	246330	148370	158783	0
001.25 - 001.27	457.112	1.261	0.00048	130048	166080	220049	192685	217121	161793	0
003.45 - 003.54	867.414	3.483	0.00051	0	0	0	181339	299937	190617	0
001.26 - 001.30	428.758	1.278	0.00054	0	0	0	201752	119813	129728	0
000.75 - 000.83	403.252	0.811	0.00058	351186	310211	487258	386989	508620	362090	0
000.75 - 000.81	358.192	0.776	0.00058	129102	147566	168500	372786	262756	234131	0
006.19 - 006.47	701.499	6.291	0.00059	273811	213515	155513	192318	178308	169599	0
001.67 - 001.73	584.331	1.682	0.00059	253392	188117	315508	284388	402293	300172	0
001.37 - 001.44	358.192	1.394	0.00061	254940	248496	340037	203574	212911	113472	0
001.50 - 001.55	607.341	1.519	0.00062	625906	568032	392626	721805	1132625	1114100	0
002.19 - 002.23	493.256	2.208	0.00063	321623	258709	501755	571097	849111	701641	0
001.50 - 001.56	584.33	1.544	0.00066	192777	264805	338556	338611	318756	245275	0
003.20 - 003.29	574.316	3.253	0.00066	0	0	0	969655	876619	510640	0
005.52 - 005.54	532.308	5.537	0.00068	106050	138416	180993	177018	169907	126044	0
001.57 - 001.69	201.12	1.607	0.0007	620175	649667	619974	906608	638060	504300	0
002.06 - 002.14	759.39	2.086	0.00071	1458814	1216290	1125946	979240	1613158	1679995	0
001.16 - 001.24	561.359	1.198	0.00072	1383931	2306795	2352696	1791309	1506853	1451174	0
002.20 - 002.24	541.262	2.222	0.00074	238205	141636	268433	201414	243614	231255	0
001.85 - 001.88	742.369	1.88	0.00075	233942	174122	122163	0	0	0	0
000.31 - 000.35	307.245	0.336	0.00079	158991	263550	206208	258904	232155	171878	0
000.35 - 000.45	338.156	0.383	0.00085	696970	839937	1279035	0	0	0	0
001.51 - 001.56	617.349	1.54	0.00087	592756	647516	898484	499067	502031	294028	0
002.58 - 002.62	586.298	2.589	0.00088	0	0	0	207531	239330	120395	0
002.79 - 002.84	546.281	2.814	0.00092	0	0	0	479974	514935	261235	0
001.43 - 001.47	457.576	1.451	0.00099	418944	376192	323951	431728	301480	221824	0
002.37 - 002.44	806.348	2.415	0.001	312322	305170	203969	208074	334556	336426	0
002.35 - 002.46	753.438	2.408	0.001	931150	955987	1495296	1049656	1130606	813375	0
001.74 - 001.77	823.459	1.755	0.0011	192677	298704	161356	278858	307748	405925	0
002.07 - 002.11	201.12	2.096	0.0011	181898	266639	321117	189120	137900	135566	0
002.19 - 002.25	681.414	2.21	0.0011	518063	795522	692582	280610	0	0	0
001.06 - 001.14	518.316	1.096	0.0012	657281	1256336	974695	2628952	1743853	1704672	0
002.79 - 002.83	803.394	2.811	0.0012	0	0	0	347073	331782	171416	0
001.23 - 001.28	484.31	1.25	0.0012	345819	551698	683880	595292	693142	502333	0
001.80 - 001.84	675.336	1.811	0.0012	0	0	0	214908	412996	443141	0
000.63 - 000.70	497.175	0.662	0.0013	182757	195463	313253	506101	414423	305149	0
003.70 - 003.81	474.256	3.783	0.0013	206838	186689	199140	403266	446625	238635	0
003.00 - 003.10	614.323	3.042	0.0013	0	0	0	527372	627357	296832	0
001.84 - 001.90	483.244	1.864	0.0013	381879	255861	483727	799740	994933	571761	0
001.41 - 001.43	595.308	1.428	0.0014	0	0	0	137852	194829	281434	0
001.66 - 001.72	501.255	1.686	0.0014	377514	415078	759193	661567	644904	646668	0
000.32 - 000.48	464.149	0.433	0.0014	582253	709023	401535	294325	462490	351761	0
001.11 - 001.16	517.333	1.136	0.0015	744219	1022123	811698	1292341	722404	880292	0
000.83 - 000.93	387.269	0.886	0.0015	639920	449491	530257	262924	227862	0	0
002.06 - 002.14	419.248	2.094	0.0015	755474	667247	1113666	703528	528995	458936	0
000.30 - 000.47	625.159	0.376	0.0015	1507764	1997259	726156	1929933	2275088	2067846	0
000.43 - 000.52	247.125	0.468	0.0015	1329404	1973014	1031098	272754	0	0	0
003.01 - 003.10	817.403	3.036	0.0016	0	0	0	430821	359493	197433	0
001.40 - 001.43	441.902	1.42	0.0017	202560	192000	179200	110016	0	0	0
000.79 - 000.90	519.348	0.818	0.0017	189810	291956	0	463813	453392	455647	0
002.99 - 003.10	596.317	3.034	0.0017	197707	361908	466213	4397968	3720846	2086239	0
001.73 - 001.75	822.456	1.748	0.0019	147231	251984	335542	247684	283631	309002	0
000.49 - 000.65	790.348	0.536	0.002	1310344	1412092	807214	731056	1160014	1245392	0
001.99 - 002.06	637.315	2.023	0.0021	1416568	774515	900832	968378	1395445	1013479	0
002.07 - 002.16	701.386	2.111	0.0021	1302628	1836773	1119386	1415937	1072108	771867	0
001.80 - 001.85	633.347	1.829	0.0021	275550	294315	517504	377035	363216	322773	0
000.79 - 000.87	288.185	0.808	0.0021	239020	197348	263817	132008	112639	0	0
002.06 - 002.13	369.205	2.097	0.0023	1573186	1628132	2573120	1318487	1109601	684856	0
003.44 - 003.52	442.195	3.483	0.0023	0	0	0	403426	481803	206208	0
000.80 - 000.83	341.211	0.808	0.0024	126658	136448	206408	234788	140355	160083	0
000.40 - 000.65	318.198	0.604	0.0024	667720	533843	609251	668312	408179	268608	0
001.45 - 001.53	610.323	1.484	0.0025	707237	888179	478607	676619	949032	1205251	0
001.64 - 001.70	786.422	1.669	0.0025	699640	622383	1530098	1974742	1561242	1453997	0
001.77 - 002.00	624.33	1.866	0.0026	168236	190505	159130	364368	295506	175484	0
002.37 - 002.44	419.25	2.408	0.0028	190916	167090	312997	262175	211581	177788	0
000.30 - 000.38	245.157	0.319	0.0028	208832	171773	350313	279420	270939	211712	0
002.07 - 002.17	319.163	2.1	0.0029	561392	633655	930843	643745	409413	334393	0
003.41 - 003.54	624.351	3.475	0.0029	307190	521901	504104	3987028	3544725	1764721	0
000.30 - 000.43	241.151	0.339	0.003	492413	512156	749434	616399	416452	295189	0
003.38 - 003.45	636.351	3.419	0.003	0	0	0	1081275	800549	446896	0
000.97 - 001.05	295.134	1.003	0.003	979678	1496467	724939	259698	132198	0	0
001.69 - 001.80	606.31	1.733	0.003	424283	288575	237874	409037	740000	799075	0
003.00 - 003.09	428.179	3.039	0.0031	0	0	0	461125	531074	214790	0
001.30 - 001.33	417.232	1.287	0.0032	196849	224373	255035	139168	0	0	0
003.69 - 003.89	422.268	3.823	0.0034	884466	1127145	1286554	1485338	1673549	776604	0
001.32 - 001.38	533.328	1.35	0.0035	851399	1438599	957722	2061448	1301792	1180609	0
001.45 - 001.52	588.342	1.487	0.0037	857328	1269770	1801600	1887906	1392438	1166730	0
002.55 - 002.64	568.285	2.593	0.0037	175027	175990	497839	1814544	1454226	824440	0
001.38 - 001.49	619.391	1.394	0.0038	199088	478755	307992	0	0	0	0
006.49 - 006.63	723.539	6.561	0.0038	538534	521380	313336	0	246520	138971	0
001.15 - 001.24	676.245	1.182	0.0038	340669	329665	146737	446634	666031	900700	0
003.62 - 003.83	452.277	3.784	0.0038	2248619	2675848	2452465	4124569	4112694	1891883	0
003.54 - 003.61	437.192	3.579	0.0038	581832	506979	233672	582048	445779	434555	0
005.35 - 005.47	549.413	5.419	0.0041	532571	550262	215253	0	0	0	0
000.70 - 000.75	470.171	0.722	0.0041	223343	260006	483789	0	0	0	0
000.73 - 000.77	344.178	0.745	0.0042	147997	0	134094	316318	230831	216629	0
003.64 - 003.72	638.363	3.693	0.0044	0	155467	133484	1466737	1195106	584250	0
000.44 - 000.46	466.12	0.446	0.0044	225563	184868	186912	119931	132851	0	0
001.85 - 001.89	566.317	1.863	0.0045	169606	0	187212	298952	362951	249689	0
002.08 - 002.11	388.179	2.096	0.0045	236509	195776	374395	184128	241882	140768	0
001.40 - 001.46	763.41	1.432	0.0046	382635	459555	706836	467875	370550	238118	0
000.42 - 000.51	444.135	0.454	0.0046	592319	852065	343676	529300	615400	532404	0
001.16 - 001.22	692.219	1.179	0.0048	216606	185666	170970	135707	225492	320355	0
003.44 - 003.52	588.332	3.472	0.0048	0	0	0	477721	456267	177926	0
000.32 - 000.46	641.131	0.391	0.0049	705077	978301	334991	716039	1094294	1074104	0
001.67 - 001.73	480.735	1.707	0.0051	165888	140903	221891	208530	245019	106496	0
003.95 - 004.16	436.282	4.079	0.0052	726447	1023352	957752	1564073	1290571	663055	0
000.95 - 001.00	385.242	0.969	0.0054	0	0	174122	382161	319798	218230	0
005.84 - 005.99	747.591	5.958	0.0055	523758	467932	492609	742874	812169	325551	0
001.81 - 001.90	606.311	1.865	0.0055	826792	566185	524915	856621	1962072	1818986	0
002.10 - 002.79	623.34	2.268	0.0055	151939	162183	217680	320568	235430	139299	0
001.70 - 001.75	621.327	1.725	0.0056	271044	163042	240291	163697	281765	367502	0
003.22 - 003.28	462.282	3.253	0.0056	0	0	0	625858	445191	225048	0
000.91 - 000.97	310.111	0.941	0.0057	624529	589428	1168913	502055	611457	585351	0
000.25 - 000.30	424.082	0.289	0.0057	216626	223268	115507	261235	180062	135214	0
001.80 - 001.85	655.324	1.832	0.0057	499395	660813	396706	388869	774409	863821	0
003.45 - 003.53	845.437	3.469	0.0057	0	0	0	419098	394831	148828	0
000.27 - 000.37	204.121	0.301	0.0059	619861	264422	393523	343182	374977	304589	0
000.43 - 000.47	482.093	0.45	0.0059	233410	277247	241556	180108	0	0	0
003.66 - 003.89	440.277	3.809	0.006	2234392	2974538	3525731	3748617	4675426	1974263	0
003.44 - 003.58	642.355	3.467	0.006	0	0	0	637668	522696	218821	0
003.85 - 004.05	466.292	3.983	0.006	1616444	2012352	1821895	3290268	2924302	1331482	0
003.63 - 003.82	311.255	3.786	0.0062	164689	262114	260862	407071	378036	179398	0
000.85 - 000.94	268.162	0.909	0.0062	441905	550249	967743	696730	641838	481493	0
005.06 - 005.15	485.288	5.108	0.0063	0	0	0	422489	589122	204471	0
001.14 - 001.15	348.067	1.16	0.0064	152512	179008	187828	118044	121468	0	0
000.98 - 001.06	316.208	1.036	0.0066	416525	507863	377649	703627	600053	274260	0
001.69 - 001.76	566.316	1.731	0.0067	193732	0	163172	286079	331541	223520	0
003.70 - 003.83	434.267	3.782	0.007	578641	782388	779620	1419928	1134152	569847	0
000.51 - 000.61	358.104	0.551	0.0071	558928	631425	530806	1077436	594846	481758	0
005.89 - 005.96	680.5	5.926	0.0072	186298	215853	158530	126562	129250	0	0
006.54 - 007.51	540.537	6.742	0.0072	0	0	121468	356428	257838	165585	0
001.70 - 001.74	599.343	1.719	0.0073	356037	149182	369921	431313	338370	242587	0
000.25 - 000.39	235.161	0.302	0.0073	1521904	1383843	565002	1105244	907550	1322848	0
001.99 - 002.04	537.289	2.015	0.0075	300479	443034	696068	305025	268196	217009	0
000.79 - 000.85	247.126	0.809	0.0075	322349	345933	352121	541255	313191	207390	0
002.06 - 002.14	737.409	2.094	0.0078	1442800	1607315	2970380	1581145	1430971	1056464	0
000.74 - 000.75	512.226	0.748	0.0079	162350	149632	165684	125722	0	109259	0
003.22 - 003.33	613.349	3.3	0.0082	0	0	0	350412	323699	110437	0
003.00 - 003.09	560.296	3.036	0.0083	0	0	0	637194	489269	199662	0
000.82 - 000.86	329.179	0.841	0.0087	190505	183806	360376	220899	146496	135629	0
005.56 - 005.69	578.437	5.618	0.0088	698492	707087	299298	241046	0	0	0
001.48 - 001.58	419.243	1.541	0.0089	147999	202149	318584	187501	228831	115600	0
000.28 - 000.35	247.138	0.306	0.0089	0	0	132611	211943	173585	150915	0
002.08 - 002.15	679.404	2.105	0.009	714218	1118382	883131	977276	550488	272797	0
006.31 - 006.45	694.516	6.385	0.009	655872	659542	301346	0	277220	148255	0
001.21 - 001.25	672.279	1.223	0.0091	180691	171553	115353	129050	316711	316453	0
001.80 - 001.85	703.361	1.831	0.0097	220062	245557	141626	136569	0	0	0
003.53 - 003.63	415.21	3.58	0.0097	747969	642847	462059	1131367	730047	457611	0
002.00 - 002.05	615.337	2.019	0.0098	592335	291734	716242	534829	478058	279821	0
