# Supplementary material for: Activation of Secondary Metabolite Gene Clusters in Streptomyces clavuligerus by the PimM Regulator of Streptomyces natalensis
Source: Front Microbiol. 2019 Mar 26;10:580. doi: 10.3389/fmicb.2019.00580 (PMC6448028; doi:10.3389/fmicb.2019.00580)
Supplement: Supplementary file 5 [file Table_5.xlsx]

## Sheet: Hoja1
Supplementary Material for article "Activation of secondary metabolite gene clusters in Streptomyces clavuligerus by the PimM regulator of Streptomyces natalensis"
Martinez-Burgo et al
Table S5. Secondary metabolite gene clusters affected by PimM.
			Mc			BH-corrected P value			Change of expression (fold)
Gene	SCLAV	Product	84 h	90 h	96 h	84 h	90 h	96 h	84 h	90 h	96 h
Clavulanic acid gene cluster (SMC10)
ceaS2	SCLAV_4197	Carboxyethylarginine synthase 2	2.14	2.13	1.71	3,13E‐01	3,94E‐01	6,08E‐01	4.41	4.39	3.28
bls2	SCLAV_4196	Carboxyethylarginine beta‐lactam‐synthetase 2	1.99	2.14	1.85	3,14E‐01	3,37E‐01	4,61E‐01	3.96	4.42	3.61
pah2	SCLAV_4195	Proclavaminate amidinohydrolase 2	2.04	1.81	1.63	3,27E‐01	4,99E‐01	6,36E‐01	4.11	3.5	3.09
cas2	SCLAV_4194	Clavaminate synthase 2	2.16	1.91	1.74	3,72E‐01	5,54E‐01	6,82E‐01	4.45	3.76	3.35
oat2	SCLAV_4193	Glutamate N‐acetyltransferase 2	1.28	1.09	0.59	3,13E‐01	5,08E‐01	9,40E‐01	2.42	2.12	1.5
oppA1	SCLAV_4192	ABC‐type dipeptide transport system	2.64	2.87	2.69	4,10E‐01	4,37E‐01	5,35E‐01	6.25	7.33	6.46
claR	SCLAV_4191	Transcriptional activator	1.61	1.69	1.64	2,76E‐02	3,04E‐02	4,23E‐02	3.05	3.22	3.13
car	SCLAV_4190	Clavaldehyde reductase	0.86	0.88	0.67	6,42E‐01	7,43E‐01	9,58E‐01	1.82	1.84	1.59
cyp	SCLAV_4189	Cytochrome P450‐SU2	2.69	2.78	2.55	4,89E‐01	6,30E‐01	7,21E‐01	6.45	6.87	5.84
fd	SCLAV_4188	Ferredoxin	2.6	2.6	2.33	3,51E‐01	4,37E‐01	5,63E‐01	6.06	6.05	5.04
orf12	SCLAV_4187	Beta‐lactamase	2.1	2.15	1.98	2,36E‐01	2,71E‐01	3,68E‐01	4.3	4.43	3.94
orf13	SCLAV_4186	Integral membrane protein	1.91	1.88	1.68	4,22E‐01	5,27E‐01	6,77E‐01	3.75	3.69	3.21
orf14	SCLAV_4185	Acetyltransferase GNAT‐family protein	2.09	2.4	2	1,33E‐01	1,06E‐01	1,89E‐01	4.27	5.29	4.01
oppA2	SCLAV_4183	ABC‐type dipeptide transport system	2.88	2.64	2.39	1,13E‐01	1,62E‐01	2,30E‐01	7.37	6.23	5.24
orf16	SCLAV_4182	DUF482 domain‐containing protein	3.04	2.61	2.36	8,54E‐02	1,60E‐01	2,14E‐01	8.22	6.11	5.15
gcaS	SCLAV_4181	Biotin carboxylase	2.35	2.28	2.21	1,03E‐01	1,36E‐01	1,49E‐01	5.1	4.84	4.63
pbpA	SCLAV_4180	Penicillin‐binding protein PBP	‐0,09	‐0,45	‐0,50	1	7,71E‐01	8,27E‐01	0.94	0.73	0.71
pbp2	SCLAV_4179	Penicillin‐binding protein	‐0,14	‐0,13	‐0,29	1	1	9,58E‐01	0.91	0.92	0.82
Cephamycin C gene cluster (SMC11)
bla	SCLAV_4217	Type I β‐lactamase	‐0,24	‐0,19	‐0,19	8,64E‐01	9,98E‐01	1,00E‐01	0.85	0.88	0.87
pbp74	SCLAV_4214	Penicillin‐binding protein	0.73	0.96	0.68	8,51E‐01	8,02E‐01	1	1.66	1.95	1.6
cmcT	SCLAV_4213	CmcT protein	0.79	0.96	0.91	1,89E‐01	1,52E‐01	1,83E‐01	1.73	1.95	1.88
pcd	SCLAV_4212	Piperideine carboxylate dehydrogenase	‐0,28	‐0,06	‐0,04	1	1	1	0.82	0.96	0.97
cefE	SCLAV_4211	Deacetoxycephalosporin C synthase	2.32	2.13	2.24	3,17E‐01	4,52E‐01	4,41E‐01	4.98	4.36	4.73
cefD	SCLAV_4210	Isopenicillin N epimerase	1.91	1.7	1.58	2,46E‐01	3,81E‐01	4,54E‐01	3.76	3.24	2.98
cmcI	SCLAV_4208	Cephalosporin hydroxylase	2.58	2.69	2.36	1,21E‐01	1,26E‐01	1,88E‐01	5.96	6.46	5.12
cmcJ	SCLAV_4207	Methyltransferase	3.46	3.09	2.72	1,61E‐01	2,62E‐01	3,92E‐01	10.98	8.52	6.58
cefF	SCLAV_4206	Deacetoxycephalosporin C hydroxylase	2.64	2.21	1.95	6,01E‐02	1,06E‐01	1,75E‐01	6.23	4.64	3.87
cmcH	SCLAV_4205	3'‐Hydroxymethylcephem‐O‐carbamoyltransferase	1.7	2.13	1.94	7,23E‐02	4,18E‐02	6,59E‐02	3.25	4.37	3.82
ccaR	SCLAV_4204	Transcriptional regulator	1.27	1.19	1.27	2,86E‐01	4,01E‐01	3,92E‐01	2.41	2.29	2.41
orf10	SCLAV_4203	Secreted protein	1.84	2.17	2.23	8,85E‐01	8,63E‐01	9,71E‐01	3.57	4.51	4.69
blp	SCLAV_4202	Beta‐Lactamase Inhibitory Protein‐Like Protein	1.71	1.39	1.07	4,47E‐01	6,99E‐01	8,92E‐01	3.27	2.61	2.1
lat	SCLAV_4201	L‐lysine‐epsilon aminotransferase	2.16	1.66	1.36	3,15E‐01	6,27E‐01	7,87E‐01	4.46	3.15	2.57
pcbAB	SCLAV_4200	ACV synthetase	1.83	1.73	1.4	2,92E‐01	4,04E‐01	6,08E‐01	3.56	3.33	2.64
pcbC	SCLAV_4199	Isopenicillin N synthetase	0.86	1.51	1.66	8,24E‐01	6,92E‐01	6,64E‐01	1.82	2.84	3.15
pcbR	SCLAV_4198	Beta‐lactam antibiotic resistance	‐1,18	‐1,30	‐1,41	3,48E‐01	3,59E‐01	3,45E‐01	0.44	0.41	0.38
SMC22 gene cluster
	SCLAV_5670	Pentalenene C13 hydroxylase cytochrome P450	‐1,02	‐1,15	‐1,26	6,79E‐01	7,31E‐01	7,63E‐01	0.49	0.45	0.42
	SCLAV_5671	Terpene synthase metal‐binding protein	‐0,80	‐1,41	‐1,46	4,10E‐01	1,62E‐01	1,58E‐01	0.57	0.38	0.36
	SCLAV_5672	Prenyltransferase and squalene oxidase repeat protein	‐0,82	‐1,58	‐1,73	6,15E‐01	2,92E‐01	2,64E‐01	0.57	0.34	0.3
	SCLAV_5673	Hypothetical protein	‐1,29	‐1,57	‐1,61	6,29E‐01	6,79E‐01	6,92E‐01	0.41	0.34	0.33
	SCLAV_5674	Geranylgeranyl diphosphate synthase	‐1,18	‐1,36	‐1,55	6,58E‐01	7,27E‐01	7,01E‐01	0.44	0.39	0.34
SMCp25 gene cluster
	SCLAV_p1508	Putative carbamoyl transferase	‐0,92	‐1,50	‐1,46	5,63E‐01	3,54E‐01	4,00E‐01	0.53	0.35	0.36
	SCLAV_p1509	Clavaminate synthase‐like oxygenase	‐1,14	‐1,77	‐1,66	5,25E‐01	3,34E‐01	4,00E‐01	0.45	0.29	0.32
	SCLAV_p1510	Glycosyl transferase, group 1	‐1,04	‐1,39	‐1,26	5,32E‐01	4,41E‐01	5,63E‐01	0.49	0.38	0.42
SMCp5 gene cluster
	SCLAV_p0509	PAP2‐family protein	1.65	1.47	1.34	6,76E‐01	8,05E‐01	9,58E‐01	3.14	2.77	2.53
	SCLAV_p0510	Possible fatty acid hydroxylase	1.64	1.52	1.74	7,35E‐01	8,40E‐01	9,00E‐01	3.13	2.86	3.34
	SCLAV_p0511	Type II PKS	1.95	1.64	1.86	7,25E‐01	8,60E‐01	9,40E‐01	3.86	3.11	3.64
	SCLAV_p0512	Polyketide synthase	1.74	1.83	1.85	7,38E‐01	7,99E‐01	9,00E‐01	3.34	3.56	3.62
	SCLAV_p0513	KR domain family protein	1.98	1.64	1.7	6,15E‐01	7,93E‐01	8,85E‐01	3.95	3.13	3.26
	SCLAV_p0514	3‐Oxoacyl‐acp synthase	1.98	2.06	2.06	7,64E‐01	8,21E‐01	9,39E‐01	3.95	4.16	4.18
	SCLAV_p0515	Fatty acid desaturase family protein	1.52	1.58	1.81	8,00E‐01	8,40E‐01	9,07E‐01	2.87	2.98	3.5
	SCLAV_p0516	Peptidyl‐Asp metallopeptidase	1.16	1.01	0.88	5,41E‐01	7,35E‐01	8,78E‐01	2.24	2.01	1.84
	SCLAV_p0517	Putative exported lectin‐like protein	0.16	1.06	1.24	1	7,64E‐01	8,04E‐01	1.12	2.09	2.37
	SCLAV_p0518	Hypothetical protein	0.14	0.99	1.1	1	7,50E‐01	8,04E‐01	1.1	1.99	2.14
	SCLAV_p0519	Hypothetical protein	1.01	0.99	1.38	8,64E‐01	9,27E‐01	9,07E‐01	2.01	1.99	2.61
	SCLAV_p0520	SGL domain‐containing protein	2.07	1.86	1.86	6,03E‐01	7,50E‐01	8,53E‐01	4.19	3.63	3.62
